# Supplementary material for: Revision of the genus Paridea Baly, 1886 from Taiwan (Coleoptera, Chrysomelidae, Galerucinae)
Source: Zookeys. 2014 Apr 28;(405):83–125. doi: 10.3897/zookeys.405.7458 (PMC4023269; doi:10.3897/zookeys.405.7458)
Supplement: XML Treatment for Paridea (Semacia) houjayi [file zookeys.405.7458-treatment1.xml]

<!DOCTYPE tp:taxon-treatment
  PUBLIC "-//TaxonX//DTD Taxonomic Treatment Publishing DTD v0 20100105//EN" "tax-treatment-NSO.dtd">
<tp:taxon-treatment xmlns:tp="http://www.plazi.org/taxpub"><tp:treatment-meta><mixed-citation publication-type="journal"><person-group><name><surname>Lee</surname><given-names>Chi-Feng</given-names></name><name><surname>Bezděk</surname><given-names>Jan</given-names></name></person-group><article-title>Revision of the genus <italic>Paridea</italic> Baly, 1886 from Taiwan (Coleoptera, Chrysomelidae, Galerucinae)</article-title><source>Zookeys</source><day>28</day><month>4</month><year>2014</year><volume>2014</volume><issue>405</issue><fpage>83</fpage><lpage>125</lpage><pub-id pub-id-type="doi">10.3897/zookeys.405.7458</pub-id></mixed-citation></tp:treatment-meta><tp:nomenclature><tp:taxon-name>
                        <tp:taxon-name-part taxon-name-part-type="genus">Paridea</tp:taxon-name-part>
                        (<tp:taxon-name-part taxon-name-part-type="subgenus">Semacia</tp:taxon-name-part>)
                        <tp:taxon-name-part taxon-name-part-type="species">houjayi</tp:taxon-name-part>
                        <object-id xmlns:xlink="http://www.w3.org/1999/xlink" content-type="zoobank" xlink:type="simple">http://zoobank.org/6D9F8E80-A589-489A-A9A0-E0129A38E5E8</object-id>
                        <object-id xmlns:xlink="http://www.w3.org/1999/xlink" xlink:type="simple">http://species-id.net/wiki/Paridea_houjayi</object-id>
                    </tp:taxon-name><tp:taxon-status xmlns:xlink="http://www.w3.org/1999/xlink" xlink:type="simple">sp. n.</tp:taxon-status><tp:nomenclature-citation-list><tp:nomenclature-citation><tp:taxon-name>Paridea (Paraulaca) sexmaculata</tp:taxon-name><comment>: Kimoto &amp; Takizawa, 1997: 180 (misidentification)</comment></tp:nomenclature-citation></tp:nomenclature-citation-list></tp:nomenclature><tp:treatment-sec sec-type="Type locality"><title>Type locality.</title><p>Taiwan, Ilan, Ssuchi, <named-content xmlns:xlink="http://www.w3.org/1999/xlink" content-type="dwc:verbatimCoordinates" xlink:type="simple">24°29’N, 121°25E</named-content>, 700 m, broad-leaf forest.</p></tp:treatment-sec><tp:treatment-sec sec-type="Type material"><title>Type material</title><p><bold>(n = 16).</bold> Holotype male (TARI), mounted on card, labeled: “Taiwan: Ilan (12458) [p] / Ssuchi (四季) [p] / 01.VIII.2009, leg. M.-H. Tsou [p, w] // <bold>Holotypus</bold> [p] / <italic><tp:taxon-name>Paridea (Semacia)</tp:taxon-name></italic> ♂ [p] / <italic>houjayi</italic> n. sp. [p] / des. C.-F. Lee, 2014 [p, r]”. Paratypes: 4♀♀, same data as holotype, but with “12459–12462” (TARI); 1♀: “Taiwan: Hsinchu (8723) [p] / Lupi (魯壁) [p] / 12.III.2009, leg. H. Lee [p, w]” (TARI); 1♂: “Taiwan: Ilan (4098) [p] / Fushan Chihwuyuan [= Botanical Park] [p] / 01.IV.2008, leg. M.-H. Tsou [p, w]” (TARI); 1♂: “Hatonosawa [p] [= Chiuchihtse] / Mt. Taiheizan [p] [= Taipingshan] / 23.vii.1940 [p] / FORMOSA [p] / Col. M. CHUJO [p, w]” (TARI); 1♀: “Taiwan: Ilan (4712) [p] / Mingchi (明池) [p] / 27.IV.2008, leg. M.-H. Tsou [p, w]” (TARI); 1♂: “N. TAIWAN: Taipingshan [p] / 1950m. Ilan Hsien [p] / 26–28.VII.1983 [p] / L. Y. Chou [p, o]” (TARI); 1♂: “Taiwan: Taipei (4772) [p] / Fushan [p] / 30.IV.2008, leg. H.-J. Chen [p, w]” (TARI); 1♀: “Taiwan: Taipei (18945) [p] / Fushan (福山) [p] / 01.IV.2011, leg. S.-F. Yu [p, w]” (TARI); 1♂: “Taiwan: Taipei (989) [p] / Wulai [p] / 15.III.2007, leg. H.-J. Chen [p,w]” (TARI); 1♂: “Taiwan: Taipei [p] / Wulai [p] / 05.III.2009, leg. Y.-L. Lin [p,w]” (TARI); 1♀: “Taiwan: Taoyuan (3980) [p] / Hsuanyuan (萱源) [p] / 16.III.2008, leg. M.-H. Tsou [p,w]” (TARI); 1♂: “Taiwan: Taoyuan (4691) [p] / Tungyanshan (東眼山) [p] / 25.IV.2008, leg. H. Lee [p, w]” (TARI); 1♂: “TAIWAN, Ilan county, [p] / Mingchyh Forest [p] / Recreation Area, 1200 m, [p, w] // swept from vegetation, [p] / 5.IV.2002, [p] / leg. Gy. Fábián &amp; O. Merkl [p, w]” (HNHM). Each paratype has a type label: “<bold>Paratypus</bold> [p] / <italic><tp:taxon-name>Paridea (Semacia)</tp:taxon-name></italic> ♂ [or ♀] [p] / <italic>houjayi</italic> n. sp. [p] / des. C.-F. Lee, 2014 [p, pink label]”.</p></tp:treatment-sec><tp:treatment-sec sec-type="Diagnosis"><title>Diagnosis.</title><p>This new species is recognized easily by the elytra of males possessing a lateral cavity near each lateral margin and the pygidium of each female with deeply emarginated apex.</p></tp:treatment-sec><tp:treatment-sec sec-type="Males"><title>Males.</title><p>Length 6.2–6.3 mm, width 3.6–3.7 mm. General color (<xref ref-type="fig" rid="F1">Figs 1–3</xref>) yellowish brown; antenna dark brown; scutellum black; elytra pale yellow, with one small, longitudinal black spot at humerus, one large, rounded black spot at postermedian area, apex black; mesepimeron and metathoracic ventrites black; outer margins of femora and tibiae black; tarsi dark brown. Elytron with one premedian cavity near lateral margin; three tufts of long hairs at anterior area and one tubercle at posterior <!--PageBreak-->of depression; postscullar common area flat and impunctate. Eighth abdominal tergite (<xref ref-type="fig" rid="F2">Fig. 12</xref>) strongly sclerotized, base extremely slender, with one pair of extremely long processes, each process flattened and widened near apex and outer margin of widened <!--PageBreak-->area serrate. Pygidium projecting beyond elytral apices, apex shallowly emarginate. Penis (<xref ref-type="fig" rid="F2">Figs 10–11</xref>) strongly asymmetric, dorsum with longitudinal groove at right side; almost straight from lateral view; apex forming angular process and directed ventrally; endophallic sclerites with two sclerites, one extremely elongate, about 0.75 times as long as penis, other curved and apically pointed.</p><fig id="F1" position="float" orientation="portrait"><label>Figures 1–9.</label><caption><p><italic><tp:taxon-name>Paridea</tp:taxon-name></italic> species. <bold>1</bold> <italic><tp:taxon-name>Paridea (Semacia) houjayi</tp:taxon-name></italic> sp. n., male, dorsal view <bold>2</bold> ditto, ventral view <bold>3</bold> ditto, lateral view <bold>4</bold> <italic><tp:taxon-name>Paridea (Semacia) houjayi</tp:taxon-name></italic> sp. n., female, dorsal view 5 ditto, lateral view <bold>6</bold> <italic><tp:taxon-name>Paridea (Semacia) kaoi</tp:taxon-name></italic> sp. n., male, dorsal view <bold>7</bold> ditto, ventral view <bold>8</bold> ditto, lateral view <bold>9</bold> <italic><tp:taxon-name>Paridea (Semacia) kaoi</tp:taxon-name></italic> sp. n., female, dorsal view.</p></caption><graphic xmlns:xlink="http://www.w3.org/1999/xlink" xlink:href="zookeys-405-083-g001.jpg" position="float" orientation="portrait" xlink:type="simple"/></fig><fig id="F2" position="float" orientation="portrait"><label>Figures 10–16.</label><caption><p><italic><tp:taxon-name>Paridea (Semacia) houjayi</tp:taxon-name></italic> sp. n. <bold>10</bold> Penis, dorsal view <bold>11</bold> Penis, lateral view <bold>12</bold> Eighth abdominal tergite <bold>13</bold> Gonocoxae <bold>14</bold> Fifth abdominal ventrite <bold>15</bold> Eighth abdominal sternite <bold>16</bold> Spermatheca.</p></caption><graphic xmlns:xlink="http://www.w3.org/1999/xlink" xlink:href="zookeys-405-083-g002.jpg" position="float" orientation="portrait" xlink:type="simple"/></fig></tp:treatment-sec><tp:treatment-sec sec-type="Females"><title>Females.</title><p>Length 6.2–6.9 mm, width 3.5–3.7 mm. Color (<xref ref-type="fig" rid="F1">Figs 4–5</xref>) similar to male but elytra without excavation. Apical margin of last abdominal ventrite (<xref ref-type="fig" rid="F2">Fig. 14</xref>) with deep notch at middle, between one pair of shallow processes. Pygidium projecting beyong elytral apices, deeply emarginate and forming bilobed process. Gonocoxae (<xref ref-type="fig" rid="F2">Fig. 13</xref>) slender, apex of each gonocoxa with eight to nine setae from apical 1/4 to apex; connection of gonocoxae extremely slender, base slender. Sternite VIII (<xref ref-type="fig" rid="F2">Fig. 15</xref>) weakly sclerotized; apex wide, apical margin truncate, surface with extremely dense long setae along apical margin, spiculum short. Spermathecal receptaculum (<xref ref-type="fig" rid="F2">Fig. 16</xref>) strongly swollen; pump much longer than receptaculum, strongly curved; spermathecal duct short, stout, shallowly projecting into receptaculum.</p></tp:treatment-sec><tp:treatment-sec sec-type="Etymology"><title>Etymology.</title><p>The new species name honors Mr. Hou-Jay Chen, who discovered this interesting new species.</p></tp:treatment-sec><tp:treatment-sec sec-type="Distribution"><title>Distribution.</title><p>Taiwan. This new species occurs in northern Taiwan (<xref ref-type="fig" rid="F3">Fig. 17</xref>).</p><fig id="F3" position="float" orientation="portrait"><label>Figures 17–20.</label><caption><p>Distribution map of <italic><tp:taxon-name>Paridea</tp:taxon-name></italic> species, solid line: 1000 m, broken line: 2000 m. <bold>17</bold> <italic><tp:taxon-name>Paridea (Semacia) houjayi</tp:taxon-name></italic> sp. n. <bold>18</bold> <italic><tp:taxon-name>Paridea (Semacia) kaoi</tp:taxon-name></italic> sp. n. <bold>19</bold> <italic><tp:taxon-name>Paridea (Semacia) sexmaculata</tp:taxon-name></italic> <bold>20</bold> <italic><tp:taxon-name>Paridea (Paridea) costata</tp:taxon-name></italic>.</p></caption><graphic xmlns:xlink="http://www.w3.org/1999/xlink" xlink:href="zookeys-405-083-g003.jpg" position="float" orientation="portrait" xlink:type="simple"/></fig></tp:treatment-sec><tp:treatment-sec sec-type="Host plants"><title>Host plants.</title><p><tp:taxon-name>Cucurbitaceae</tp:taxon-name>: <italic><tp:taxon-name>Gynostemma pentaphyllum</tp:taxon-name></italic> (Thunb.) Makino; <italic><tp:taxon-name>Thladiantha nudiflora</tp:taxon-name></italic> Hemsl. ex Forbes &amp; Hemsl.; <tp:taxon-name>Compositae</tp:taxon-name>: <italic><tp:taxon-name>Aster lasiocladus</tp:taxon-name></italic> Hayata.</p></tp:treatment-sec><tp:treatment-sec sec-type="Notes"><title>Notes.</title><p>Males of this new species were misidentified as <italic><tp:taxon-name>Paridea (Semacia) sexmaculata</tp:taxon-name></italic> by <xref ref-type="bibr" rid="B25">Kimoto and Takizawa (1997)</xref>.</p></tp:treatment-sec><ref-list><ref id="B25"><mixed-citation xmlns:xlink="http://www.w3.org/1999/xlink" xlink:type="simple"><person-group><name name-style="western"><surname>Kimoto</surname><given-names>S</given-names></name><name name-style="western"><surname>Takizawa</surname><given-names>H</given-names></name></person-group> (<year>1997</year>) <source>Leaf beetles (Chrysomelidae) of Taiwan.</source><publisher-name>Tokai University Press</publisher-name>, <publisher-loc>Tokyo</publisher-loc>, <lpage>581</lpage> pp.</mixed-citation></ref></ref-list></tp:taxon-treatment>
