# Supplementary material for: Revision of the genus Paridea Baly, 1886 from Taiwan (Coleoptera, Chrysomelidae, Galerucinae)
Source: Zookeys. 2014 Apr 28;(405):83–125. doi: 10.3897/zookeys.405.7458 (PMC4023269; doi:10.3897/zookeys.405.7458)
Supplement: XML Treatment for Paridea (Semacia) kaoi [file zookeys.405.7458-treatment2.xml]

<!DOCTYPE tp:taxon-treatment
  PUBLIC "-//TaxonX//DTD Taxonomic Treatment Publishing DTD v0 20100105//EN" "tax-treatment-NSO.dtd">
<tp:taxon-treatment xmlns:tp="http://www.plazi.org/taxpub"><tp:treatment-meta><mixed-citation publication-type="journal"><person-group><name><surname>Lee</surname><given-names>Chi-Feng</given-names></name><name><surname>Bezděk</surname><given-names>Jan</given-names></name></person-group><article-title>Revision of the genus <italic>Paridea</italic> Baly, 1886 from Taiwan (Coleoptera, Chrysomelidae, Galerucinae)</article-title><source>Zookeys</source><day>28</day><month>4</month><year>2014</year><volume>2014</volume><issue>405</issue><fpage>83</fpage><lpage>125</lpage><pub-id pub-id-type="doi">10.3897/zookeys.405.7458</pub-id></mixed-citation></tp:treatment-meta><tp:nomenclature><tp:taxon-name>
                        <tp:taxon-name-part taxon-name-part-type="genus">Paridea</tp:taxon-name-part>
                        (<tp:taxon-name-part taxon-name-part-type="subgenus">Semacia</tp:taxon-name-part>)
                        <tp:taxon-name-part taxon-name-part-type="species">kaoi</tp:taxon-name-part>
                        <object-id xmlns:xlink="http://www.w3.org/1999/xlink" content-type="zoobank" xlink:type="simple">http://zoobank.org/9FB73A3A-10B1-4603-98D0-D2D8523F37AC</object-id>
                        <object-id xmlns:xlink="http://www.w3.org/1999/xlink" xlink:type="simple">http://species-id.net/wiki/Paridea_kaoi</object-id>
                    </tp:taxon-name><tp:taxon-status xmlns:xlink="http://www.w3.org/1999/xlink" xlink:type="simple">sp. n.</tp:taxon-status><tp:nomenclature-citation-list><tp:nomenclature-citation><tp:taxon-name>Paraulaca angulicollis</tp:taxon-name><comment>: <xref ref-type="bibr" rid="B7">Chûjô 1938</xref>: 138 (misidentification)</comment></tp:nomenclature-citation><tp:nomenclature-citation><tp:taxon-name>Paraulaca (Paraulaca) angulicollis</tp:taxon-name><comment>: <xref ref-type="bibr" rid="B8">Chûjô 1962</xref>: 195 (redescription); <xref ref-type="bibr" rid="B9">Chûjô 1963</xref>: 395.</comment></tp:nomenclature-citation></tp:nomenclature-citation-list></tp:nomenclature><tp:treatment-sec sec-type="Type locality"><title>Type locality.</title><p>Taiwan, Taipei, Wulai, <named-content xmlns:xlink="http://www.w3.org/1999/xlink" content-type="dwc:verbatimCoordinates" xlink:type="simple">24°51’N, 121°33E</named-content>, 150 m, broad-leaf forest.</p></tp:treatment-sec><tp:treatment-sec sec-type="Type material"><title>Type material</title><p><bold>(n = 27).</bold> Holotype male (TARI), mounted on card, labeled: Taiwan: Taipei (130) [p] / Wulai [p] / 05.IX.2006, leg. H.-T. Cheng [p, w] // <bold>Holotypus</bold> [p] / <!--PageBreak--><!--PageBreak--><italic><tp:taxon-name>Paridea (Semacia)</tp:taxon-name></italic> ♂ [p] / <italic>kaoi</italic> n. sp. [p] / des. C.-F. Lee, 2014 [p, r]”. Paratypes: 1♀: “Taihorinsho [h] / Formosa [p] / Sauter [p] IX [h] __ 07 09 [p, w] // <italic><tp:taxon-name>Paraulaca</tp:taxon-name></italic> [h] / angulicollis [h] / Motschulsky [h] / DET. M. CHUJO [p, g] // DEI Müncheberg [p] / Col – 04198 [p, g]” (SDEI); 1♀: “LB [h] 973 [h, w, circular label] / Taiwan: Taipei (973) [p] / Wulai [p] / 15.III.2007, leg. H.-J. Chen [p,w]” (TARI); 3♂♂: “Taiwan: Taipei, [p] / Wulai, 30.III.2007 [p] / leg. C.-F. Lee [p, w]” (TARI); 1♀: “Taiwan: Taipei (10866) [p] / Wulai [p] / 22.V.2009, leg. H.-J. Chen [p,w]” (TARI); 1♀: “Taiwan: Taipei (11678) [p] / Wulai [p] / 26.VI.2009, leg. H.-J. Chen [p, w]” (TARI); 1♂: “TAIWAN: Wulai [p] / nr. Taipei, 300- [p] / 500m, 23.IX.1957 [p, w] // K.S. Lin [p] / Collector [p] / BISHOP“ (BPBM); 1♂: “TAIWAN (NE): [p] / Taiheizan [= Taipingshan], 1500m [p] / 6 [h]. VI/1934 [p] / L. Gressitt [p, w]“ (BPBM); 1♂: “Taiwan: Ilan (5258) [p] / Fushan Chiwuyuan [p] [= Botanical Park] / 08.V.2008, leg. M.-H. Tsou [p,w]” (TARI); 1♂: “Taiwan: Ilan [p] / Fushan (福山)植物園 [p] / 13.IV.2011, leg. C.-F. Lee [p,w]” (TARI); 1♂: “Taiwan: Ilan (4711) [p] / Mingchi (明池) [p] / 27.IV.2008, leg. M.-H. Tsou [p, w]” (TARI); 1♀: “Taiwan: Ilan [p] / Yingtzuling (鶯仔嶺) [p] / 15.IV.2012, leg. Y.-L. Lin [p,w]” (TARI); 1♂: “Taiwan: Miaoli (4776) [p] / Hohsinglinchang (和興林場) [p] / 01.V.2008, leg. Y.-C. Lin [p,w]” (TARI); 1♂: “Taiwan: Taichung (3193) [p] / Anmashan (鞍馬山) [p] / 22.IX.2007, leg. M.-H. Tsou [p,w]” (TARI); 1♂: “TAIWAN: [p] / Kwantzeling, [p] / Tainan Hsien, 250m [p] / 6–7.IV.1965 [p, w] // C. Yoshimoto [p, w]” (BPBM); 2♂♂, 2♀♀: “Taiwan: Taipei (5934–5937) [p] / Chutzuhu (竹子湖) [p] / 15.VI.2008, leg. S.-F. Yu [p, w]” (TARI); 1♂: “Taiwan: Taipei (5661) [p] / Maokung (貓空) [p] / 29.V.2008, leg. S.-F. Yu [p, w]” (TARI); 1♂: “Taiwan: Taipei [p] / Pinglin (坪林) [p] / 28.VII.2007, leg. Y.-L. Lin [p, w]” (TARI); 1♀: “TAIWAN: [p] / Taipei &amp; vicinity [p] / IX.1964 [p,w] // T. C. Maa [p] / Collector [p,w] // <italic><tp:taxon-name>Paridea</tp:taxon-name></italic> [h] / <italic>angulicollis</italic> [h] / 鑒定者: [p] Motschulsky [h, w]” (BPBM); 2♂♂, 2♀♀: “Taiwan: Taipei (916–919) [p] / Yangmingshan (陽明山) [p] / 10.III.2007, leg. M.-H. Tsou [p, w]” (TARI); 1♀: “TAIWAN, Ilan county, [p] / Mingchyh Forest [p] / Recreation Area, 1200 m, [p, w] // swept from vegetation, [p] / 5.IV.2002, [p] / leg. Gy. Fábián &amp; O. Merkl [p, w]” (HNHM); 1♂: “TAIWAN bor. or. 2.vi.2008 [p] / Yilan County, 50 m [p] /cca 20 km N of Yilan City [p] / N 24°49,25´; E 121°44,39´ [p] / leg. F. &amp; L. Kantner [p, w]” (FKCC). Each paratype has a type label: “<bold>Paratypus</bold> [p] / <italic><tp:taxon-name>Paridea (Semacia)</tp:taxon-name></italic> ♂ [or ♀] [p] / <italic>kaoi</italic> n. sp. [p] / des. C.-F. Lee, 2014 [p, pink label]”</p></tp:treatment-sec><tp:treatment-sec sec-type="Diagnosis"><title>Diagnosis.</title><p>This new species is similar to <italic><tp:taxon-name>Paridea angulicollis</tp:taxon-name></italic> but differs by the separation between basal black lateral margins and subapical spots on the elytra (<xref ref-type="fig" rid="F1">Fig. 8</xref>) (connected in <italic><tp:taxon-name>Paridea angulicollis</tp:taxon-name></italic> (<xref ref-type="fig" rid="F15">Fig. 98</xref>)), the wider apical processes of the eighth abdominal tergite in males (<xref ref-type="fig" rid="F4">Fig. 26</xref>) (more slender in <italic><tp:taxon-name>Paridea angulicollis</tp:taxon-name></italic> (<xref ref-type="fig" rid="F16">Fig. 107</xref>)), the wider penis in lateral view, and the deep notch on apical margin of the fifth abdominal ventrite in females (<xref ref-type="fig" rid="F4">Fig. 25</xref>) (one pair of rounded processes in <italic><tp:taxon-name>Paridea angulicollis</tp:taxon-name></italic> (<xref ref-type="fig" rid="F16">Fig. 106</xref>)).</p><fig id="F4" position="float" orientation="portrait"><label>Figures 21–27.</label><caption><p><italic><tp:taxon-name>Paridea (Semacia) kaoi</tp:taxon-name></italic> sp. n. <bold>21</bold> Penis, dorsal view <bold>22</bold> Penis, lateral view <bold>23</bold> Gonocoxae <bold>24</bold> Eighth abdominal sternite <bold>25</bold> Fifth abdominal ventrite <bold>26</bold> Eighth abdominal tergite <bold>27</bold> Spermatheca.</p></caption><graphic xmlns:xlink="http://www.w3.org/1999/xlink" xlink:href="zookeys-405-083-g004.jpg" position="float" orientation="portrait" xlink:type="simple"/></fig></tp:treatment-sec><tp:treatment-sec sec-type="Males"><title>Males.</title><p>Length 5.0–5.3 mm, width 2.7–3.1 mm. Head and prothorax yellowish brown (<xref ref-type="fig" rid="F1">Figs 6–8</xref>), labrum black, antenna brown; scutellum pale yellow; elytra pale yellow, postscutellar common area depressed; with one extremely slender black stripe along suture behind excavation, sometimes reduced; with one pair of large black spots subapically, lateral margin and epipleuron black, abbreviated at middle and separated from subapical black spots; meso- and metathoracic ventrites black; legs dark brown, apex of femur and base of tibia paler; abdomen yellow. Eighth abdominal tergite (<xref ref-type="fig" rid="F4">Fig. 26</xref>) strongly sclerotized, transverse and slender, with one pair of slender and curved processes. Pygidium slightly projecting beyong elytral apices. Penis (<xref ref-type="fig" rid="F4">Figs 21–22</xref>) strongly asymmetric, moderately narrowed at apical 1/6; apex narrow, tubular, and small; straight from lateral view; endophallic sclerites with one pointed sclerite, one elongate sclerite, an anterior cluster of small setae, and a posterior cluster of large setae.</p></tp:treatment-sec><tp:treatment-sec sec-type="Females"><title>Females.</title><p>Length 5.7–6.1 mm, width 3.3–3.5 mm. Color (<xref ref-type="fig" rid="F1">Fig. 9</xref>) similar to male; elytra without excavation but with black spot instead. Apical margin of last abdominal ventrite (<xref ref-type="fig" rid="F4">Fig. 25</xref>) with shallow emargination at middle, margin of emargination truncate with deep notch at middle. Pygidium slightly projecting beyong elytral apices. <!--PageBreak--><!--PageBreak-->Gonocoxae (<xref ref-type="fig" rid="F4">Fig. 23</xref>) slender, apex of each gonocoxa with eight or nine setae from apical 1/7 to apex; connection of gonocoxae extremely slender, base slender. Sternite VIII (<xref ref-type="fig" rid="F4">Fig. 24</xref>) weakly sclerotized; apex narrow, apical margin a little emarginate at middle, <!--PageBreak-->surface with dense long setae along apical margin, spiculum short. Spermathecal receptaculum (<xref ref-type="fig" rid="F4">Fig. 27</xref>) swollen; pump much longer than receptaculum, strongly curved; spermathecal duct short, stout, shallowly projecting into receptaculum.</p></tp:treatment-sec><tp:treatment-sec sec-type="Etymology"><title>Etymology.</title><p>The name is dedicated to Mr. Shu-Jung Kao who financially supported the Taiwan Chrysomelid Research Team.</p></tp:treatment-sec><tp:treatment-sec sec-type="Distribution"><title>Distribution.</title><p>Taiwan. This species occurs in central and northern Taiwan (<xref ref-type="fig" rid="F3">Fig. 18</xref>).</p></tp:treatment-sec><tp:treatment-sec sec-type="Host plant"><title>Host plant.</title><p><tp:taxon-name>Cucurbitaceae</tp:taxon-name>: <italic><tp:taxon-name>Gynostemma pentaphyllum</tp:taxon-name></italic> (Thunb.) Makino.</p></tp:treatment-sec><tp:treatment-sec sec-type="Notes"><title>Notes.</title><p>This species was misidentified as <italic><tp:taxon-name>Paridea (Semacia) angulicollis</tp:taxon-name></italic> by <xref ref-type="bibr" rid="B7">Chûjô (1938</xref>, <xref ref-type="bibr" rid="B8">1962</xref>, <xref ref-type="bibr" rid="B9">1963</xref>).</p></tp:treatment-sec><tp:treatment-sec><!--Section generated to contain objects referenced in tp:taxon-treatment.--><fig id="F1" position="float" orientation="portrait"><label>Figures 1–9.</label><caption><p><italic><tp:taxon-name>Paridea</tp:taxon-name></italic> species. <bold>1</bold> <italic><tp:taxon-name>Paridea (Semacia) houjayi</tp:taxon-name></italic> sp. n., male, dorsal view <bold>2</bold> ditto, ventral view <bold>3</bold> ditto, lateral view <bold>4</bold> <italic><tp:taxon-name>Paridea (Semacia) houjayi</tp:taxon-name></italic> sp. n., female, dorsal view 5 ditto, lateral view <bold>6</bold> <italic><tp:taxon-name>Paridea (Semacia) kaoi</tp:taxon-name></italic> sp. n., male, dorsal view <bold>7</bold> ditto, ventral view <bold>8</bold> ditto, lateral view <bold>9</bold> <italic><tp:taxon-name>Paridea (Semacia) kaoi</tp:taxon-name></italic> sp. n., female, dorsal view.</p></caption><graphic xmlns:xlink="http://www.w3.org/1999/xlink" xlink:href="zookeys-405-083-g001.jpg" position="float" orientation="portrait" xlink:type="simple"/></fig><fig id="F15" position="float" orientation="portrait"><label>Figures 96–101.</label><caption><p><italic><tp:taxon-name>Paridea</tp:taxon-name></italic> species. <bold>96</bold> <italic><tp:taxon-name>Paridea (Semacia) angulicollis</tp:taxon-name></italic>, male, dorsal view <bold>97</bold> ditto, ventral view <bold>98</bold> ditto, lateral view <bold>99</bold> <italic><tp:taxon-name>Paridea (Semacia) angulicollis</tp:taxon-name></italic>, female, dorsal view <bold>100</bold> <italic><tp:taxon-name>Paridea (Paridea) sinensis</tp:taxon-name></italic>, lectotype, dorsal view <bold>101</bold> <italic><tp:taxon-name>Paridea (Paridea) sinensis</tp:taxon-name></italic>, lectotype, labels.</p></caption><graphic xmlns:xlink="http://www.w3.org/1999/xlink" xlink:href="zookeys-405-083-g015.jpg" position="float" orientation="portrait" xlink:type="simple"/></fig><fig id="F16" position="float" orientation="portrait"><label>Figures 102–108.</label><caption><p><italic><tp:taxon-name>Paridea (Semacia) angulicollis</tp:taxon-name></italic>. <bold>102</bold> Penis, dorsal view <bold>103</bold> Penis, lateral view <bold>104</bold> Gonocoxae <bold>105</bold> Eighth abdominal sternite <bold>106</bold> Fifth abdominal ventrite <bold>107</bold> Eighth abdominal tergite <bold>108</bold> Spermatheca.</p></caption><graphic xmlns:xlink="http://www.w3.org/1999/xlink" xlink:href="zookeys-405-083-g016.jpg" position="float" orientation="portrait" xlink:type="simple"/></fig><fig id="F3" position="float" orientation="portrait"><label>Figures 17–20.</label><caption><p>Distribution map of <italic><tp:taxon-name>Paridea</tp:taxon-name></italic> species, solid line: 1000 m, broken line: 2000 m. <bold>17</bold> <italic><tp:taxon-name>Paridea (Semacia) houjayi</tp:taxon-name></italic> sp. n. <bold>18</bold> <italic><tp:taxon-name>Paridea (Semacia) kaoi</tp:taxon-name></italic> sp. n. <bold>19</bold> <italic><tp:taxon-name>Paridea (Semacia) sexmaculata</tp:taxon-name></italic> <bold>20</bold> <italic><tp:taxon-name>Paridea (Paridea) costata</tp:taxon-name></italic>.</p></caption><graphic xmlns:xlink="http://www.w3.org/1999/xlink" xlink:href="zookeys-405-083-g003.jpg" position="float" orientation="portrait" xlink:type="simple"/></fig></tp:treatment-sec><ref-list><ref id="B7"><mixed-citation xmlns:xlink="http://www.w3.org/1999/xlink" xlink:type="simple"><person-group><name name-style="western"><surname>Chûjô</surname><given-names>M</given-names></name></person-group> (<year>1938</year>) <article-title>H. Sauter’s Formosa-Collection: Subfamily Galerucinae. (Coleoptera: Chrysomelidae).</article-title><source>Arbeiten über Morphologische und Taxonomische Entomologie</source><volume>5</volume>: <fpage>135</fpage>-<lpage>152</lpage>.</mixed-citation></ref><ref id="B8"><mixed-citation xmlns:xlink="http://www.w3.org/1999/xlink" xlink:type="simple"><person-group><name name-style="western"><surname>Chûjô</surname><given-names>M</given-names></name></person-group> (<year>1962</year>) <article-title>A taxonomic study on the Chrysomelidae (Insecta: Coleoptera) from Formosa. Part IX. Subfamily Galerucinae.</article-title><source>The Philippine Journal of Science</source><volume>91</volume>: <fpage>1</fpage>-<lpage>239</lpage>.</mixed-citation></ref><ref id="B9"><mixed-citation xmlns:xlink="http://www.w3.org/1999/xlink" xlink:type="simple"><person-group><name name-style="western"><surname>Chûjô</surname><given-names>M</given-names></name></person-group> (<year>1963</year>) <article-title>Chrysomelid-beetles from Formosa, preserved in the Hungarian Natural History Museum, Budapest.</article-title><source>Annales Historico-Naturales Musei Nationalis Hungarici</source><volume>55</volume>: <fpage>379</fpage>-<lpage>402</lpage>.</mixed-citation></ref></ref-list></tp:taxon-treatment>
