# Supplementary material for: Revision of the genus Paridea Baly, 1886 from Taiwan (Coleoptera, Chrysomelidae, Galerucinae)
Source: Zookeys. 2014 Apr 28;(405):83–125. doi: 10.3897/zookeys.405.7458 (PMC4023269; doi:10.3897/zookeys.405.7458)
Supplement: XML Treatment for Paridea (Semacia) sexmaculata [file zookeys.405.7458-treatment3.xml]

<!DOCTYPE tp:taxon-treatment
  PUBLIC "-//TaxonX//DTD Taxonomic Treatment Publishing DTD v0 20100105//EN" "tax-treatment-NSO.dtd">
<tp:taxon-treatment xmlns:tp="http://www.plazi.org/taxpub"><tp:treatment-meta><mixed-citation publication-type="journal"><person-group><name><surname>Lee</surname><given-names>Chi-Feng</given-names></name><name><surname>Bezděk</surname><given-names>Jan</given-names></name></person-group><article-title>Revision of the genus <italic>Paridea</italic> Baly, 1886 from Taiwan (Coleoptera, Chrysomelidae, Galerucinae)</article-title><source>Zookeys</source><day>28</day><month>4</month><year>2014</year><volume>2014</volume><issue>405</issue><fpage>83</fpage><lpage>125</lpage><pub-id pub-id-type="doi">10.3897/zookeys.405.7458</pub-id></mixed-citation></tp:treatment-meta><tp:nomenclature><tp:taxon-name>
                        <tp:taxon-name-part taxon-name-part-type="genus">Paridea</tp:taxon-name-part>
                        (<tp:taxon-name-part taxon-name-part-type="subgenus">Semacia</tp:taxon-name-part>)
                        <tp:taxon-name-part taxon-name-part-type="species">sexmaculata</tp:taxon-name-part>
                        <object-id xmlns:xlink="http://www.w3.org/1999/xlink" xlink:type="simple">http://species-id.net/wiki/Paridea_sexmaculata</object-id>
                    </tp:taxon-name><tp:taxon-authority>(Laboissière, 1930)</tp:taxon-authority><tp:nomenclature-citation-list><tp:nomenclature-citation><tp:taxon-name>Semacia sexmaculata</tp:taxon-name><comment> Laboissière, 1930: 336; <xref ref-type="bibr" rid="B6">Chûjô 1935</xref>: 168.</comment></tp:nomenclature-citation><tp:nomenclature-citation><tp:taxon-name>Paraulaca (Paraulaca) semaculata</tp:taxon-name><comment>: <xref ref-type="bibr" rid="B8">Chûjô 1962</xref>: 194; <xref ref-type="bibr" rid="B10">Chûjô 1965</xref>: 97.</comment></tp:nomenclature-citation><tp:nomenclature-citation><tp:taxon-name>Paridea (Paraulaca) sexmaculata</tp:taxon-name><comment>: <xref ref-type="bibr" rid="B18">Kimoto 1966</xref>: 30; <xref ref-type="bibr" rid="B19">Kimoto 1969</xref>: 33; Kimoto 1989: 250.</comment></tp:nomenclature-citation><tp:nomenclature-citation><tp:taxon-name>Paridea (Semacia) sexmaculata</tp:taxon-name><comment>: <xref ref-type="bibr" rid="B33">Yang 1991</xref>: 268.</comment></tp:nomenclature-citation><tp:nomenclature-citation><tp:taxon-name>Paridea (Paridea) sexmaculata</tp:taxon-name><comment>: <xref ref-type="bibr" rid="B4">Beenen 2010</xref>: 468.</comment></tp:nomenclature-citation><tp:nomenclature-citation><tp:taxon-name>Paraulaca taiwana</tp:taxon-name><comment> Chûjô, 1935: 167 (part).</comment></tp:nomenclature-citation></tp:nomenclature-citation-list></tp:nomenclature><tp:treatment-sec sec-type="Type locality"><title>Type locality.</title><p>Taiwan, Tainan.</p></tp:treatment-sec><tp:treatment-sec sec-type="Type material"><title>Type material.</title><p>Holotype female (ZMUH), pinned, labeled: “Tainan [h] / Formose [h, w] // TYPE [red letters, p] / ♀ [h, w] // <italic><tp:taxon-name>Semacia</tp:taxon-name></italic> [h] / <italic>sexmaculata</italic> [h] / <italic>m</italic> [h] / V. Laboissière – Dét. [p, w] // Le Moult Vend. [p] / via Reinbek [p] / Eing Nr. 1, 1957 [p, w]”. It was indicated as male in the original description but marked as female in the examined specimen.</p></tp:treatment-sec><tp:treatment-sec sec-type="Additional material examined"><title>Additional material examined</title><p><bold>(n = 36).</bold> <bold>CHINA:</bold> <bold>Hunan:</bold> 1♀, Yungshun, 6.VIII.1988, leg. S.-U. Wang (TARI); <bold>TAIWAN: Hsinchu:</bold> 1♂, Shinchiku (= Hsinchu), 1–30.VII.1918, leg. J. Sonan &amp; K. Miyake (BMNH); 1♂,Wuchihshan, 27.III.2008, leg. S.-F. Yu (TARI); <bold>Hualien:</bold> 2♂♂, 1 ♀, YuShan N. P., 8.VI.2008, leg. F. &amp; L. Kantner (FKCC, JBCB), 1 ♀, same locality, 7.VI.2008 (FKCC); <bold>Ilan:</bold> 1♂, Fushan Botanical Garden, 8.-11.IV.2002, leg. O. Merkl (HNHM); 1♀, Taipingshan, 12.VI.2007, leg. Y.-C. Chang (TARI); 1♀, Tulishan, 10.III.2007, leg. H.-H. Li (TARI); <bold>Kaoshiung:</bold> 1♀, Erchituan, 1.V.2009, leg. U. Ong (TARI); 1♂, Tona logging trail, 3.II.2013, leg. B.-X. Guo (TARI); 1♂, Wukungshan, 23.I.2009, leg. M.-H. Tsou (TARI); <bold>Nantou:</bold> 1♀, Tungpu, 28.IV-2.V.1981, leg. T. Lin &amp; C. J. Lee; 1♀, 19–23.VII.1982, leg. leg. L. Y. Chou &amp; T. Lin (TARI); <bold>Pingtung:</bold> 2♂♂, Machia, 11.III.2013, leg. Y.-T. Chung (TARI); 1♂, same locality, 17.III.2013, leg. W.-C. Liao (TARI); 1♀, Nanjenshan, 1.III.2010, M.-L. Jeng (TARI); 1♀, Peitawushan, 18.V I.2012, leg. J.-C. Chen (TARI); 1♂, Tahanshan, 18.VII.2007, leg. C.-F. Lee (TARI); 1♀, same locality, 27.VIII.2009, leg. J.-C. Chen (TARI); 1♀, same locality, 6.VI.2012, leg. C.-F. Lee (TARI); 1♂, same locality, 19.VII.2012, leg. C.-F. Lee (TARI); 1♂, same locality, 26.III.2013, leg. C.-<!--PageBreak-->F. Lee (TARI); <bold>Taichung:</bold> 1♀, Anmashan, 7.VI.2010, leg. C.-F. Lee (TARI); 1♂, Wushihkeng, 19.III.2008, leg. C.-F. Lee (TARI); <bold>Taipei:</bold> 1♂, Fushan, 12.III.2009, leg. H.-J. Chen (TARI); 1♀, Tunghou, 27.VI.2007, leg. M.-H. Tsou (TARI); 1♀, Wulai, 12.III.2009, leg. S.-F. Yu (TARI); <bold>Taitung:</bold> 1♀, Hsiangyang, 14.VIII.2012, leg. C.-F. Lee (TARI); 1♂, Liyuan, 19.VI.2013, leg. C.-F. Lee; 1♀, Motien, 23.VI.2010, leg. S.-F. Yu (TARI); 1♂, same locality, 19.VI.2011, leg. C.-F. Lee (TARI).</p></tp:treatment-sec><tp:treatment-sec sec-type="Diagnosis"><title>Diagnosis.</title><p><italic><tp:taxon-name>Paridea (Semacia) sexmaculata</tp:taxon-name></italic> is similar to <italic><tp:taxon-name>Paridea (Semacia) kaoi</tp:taxon-name></italic> sp. n. and <italic><tp:taxon-name>Paridea (Semacia) angulicollis</tp:taxon-name></italic> with the depression on postscutellar common area of males but flat and replaced with a black spot in females. It differs by the presence of a black spot near the lateral margin instead of black stripe along lateral margin in <italic><tp:taxon-name>Paridea (Semacia) kaoi</tp:taxon-name></italic> sp. n. and <italic><tp:taxon-name>Paridea (Semacia) angulicollis</tp:taxon-name></italic>, the well sclerotized and extremely slender penis (<xref ref-type="fig" rid="F6">Fig. 37</xref>) and processes on eighth abdominal tergite of males (<xref ref-type="fig" rid="F6">Fig. 42</xref>), and the presence of two acute processes on the fifth abdominal ventrite in females (<xref ref-type="fig" rid="F6">Fig. 41</xref>).</p></tp:treatment-sec><tp:treatment-sec sec-type="Males"><title>Males.</title><p>Length 5.1–6.0 mm, width 2.9–3.3 mm. Head and prothorax yellowish brown (<xref ref-type="fig" rid="F5">Figs 28–30</xref>), labrum black, antenna blackish brown; scutellum pale yellow; elytra pale yellow, postscutellar common area depressed; with one pair of black spots near lateral margin at same level with excavation, spots extending inwards in some individuals (<xref ref-type="fig" rid="F5">Fig. 31</xref>; one pair of large black spots subapically, lateral margin and epipleuron yellow; meso- and metathoracic ventrites black; legs yellowish brown, apical half of tibia, and tarsi black; abdomen yellow. Eighth abdominal tergite (<xref ref-type="fig" rid="F6">Fig. 42</xref>) strongly sclerotized, transverse and slender, with one pair of extremely slender and curved processes. Pygidium slightly projecting beyong elytral apices. Penis (<xref ref-type="fig" rid="F6">Figs 37–38</xref>) very slightly asymmetric, weakly narrowed at apical 1/6; apex narrow, tubular, and extremely long; moderately curved from lateral view; endophallic sclerites with one elongate sclerite and one layer of small setae.</p><fig id="F5" position="float" orientation="portrait"><label>Figures 28–36.</label><caption><p><italic><tp:taxon-name>Paridea</tp:taxon-name></italic> species. <bold>28</bold> <italic><tp:taxon-name>Paridea (Semacia) sexmaculata</tp:taxon-name></italic>, male, dorsal view <bold>29</bold> ditto, ventral view <bold>30</bold> ditto, lateral view <bold>31</bold> <italic><tp:taxon-name>Paridea (Semacia) sexmaculata</tp:taxon-name></italic>, male, color variation <bold>32</bold> <italic><tp:taxon-name>Paridea (Semacia) sexmaculata</tp:taxon-name></italic>, female, dorsal view <bold>33</bold> <italic><tp:taxon-name>Paridea (Semacia) sexmaculata</tp:taxon-name></italic>, female, color variation <bold>34</bold> <italic><tp:taxon-name>Paridea (Paridea) costata</tp:taxon-name></italic>, male, dorsal view <bold>35</bold> ditto, ventral view <bold>36</bold> ditto, ventral view.</p></caption><graphic xmlns:xlink="http://www.w3.org/1999/xlink" xlink:href="zookeys-405-083-g005.jpg" position="float" orientation="portrait" xlink:type="simple"/></fig><fig id="F6" position="float" orientation="portrait"><label>Figures 37–43.</label><caption><p><italic><tp:taxon-name>Paridea (Semacia) sexmaculata</tp:taxon-name></italic>. <bold>37</bold> Penis, dorsal view <bold>38</bold> Penis, lateral view <bold>39</bold> Gonocoxae <bold>40</bold> Eighth abdominal sternite <bold>41</bold> Fifth abdominal ventrite <bold>42</bold> Eighth abdominal tergite <bold>43</bold> Spermatheca.</p></caption><graphic xmlns:xlink="http://www.w3.org/1999/xlink" xlink:href="zookeys-405-083-g006.jpg" position="float" orientation="portrait" xlink:type="simple"/></fig></tp:treatment-sec><tp:treatment-sec sec-type="Females"><title>Females.</title><p>Length 5.3–6.2 mm, width 3.1–3.4 mm. Similar to male; elytra without excavation but with transverse black spot instead (<xref ref-type="fig" rid="F5">Fig. 32</xref>), sometimes connected with lateral black spots (<xref ref-type="fig" rid="F5">Fig. 33</xref>). Apical margin of last abdominal ventrite (<xref ref-type="fig" rid="F6">Fig. 41</xref>) with one pair of small, wide, and acute processes at middle, with shallow notch between processes. Pygidium slightly projecting beyong elytral apices. Gonocoxae (<xref ref-type="fig" rid="F6">Fig. 39</xref>) slender, apex of each gonocoxa with eight setae from apical 1/4 to apex; connection of gonocoxae extremely slender, base slender. Sternite VIII (<xref ref-type="fig" rid="F6">Fig. 40</xref>) weakly sclerotized; apex wide, apical margin slightly concave at middle, surface with dense long setae along apical margin, spiculum short. Spermathecal receptaculum (<xref ref-type="fig" rid="F6">Fig. 43</xref>) slightly swollen; pump much longer than receptaculum, strongly curved; spermathecal duct short, stout, shallowly projecting into receptaculum.</p></tp:treatment-sec><tp:treatment-sec sec-type="Distribution"><title>Distribution.</title><p>Taiwan, China (Hunan). It is widespread in Taiwan (<xref ref-type="fig" rid="F3">Fig. 19</xref>). <xref ref-type="bibr" rid="B33">Yang (1991)</xref> indicated that this species was also found in Hebei, Beijing, Jiangsu, Shanghai, Zheiang, Fujian, and Hainan provinces of China without voucher specimens. These records require confirmation.</p></tp:treatment-sec><tp:treatment-sec sec-type="Host plant"><title>Host plant.</title><p><tp:taxon-name>Cucurbitaceae</tp:taxon-name>: <italic><tp:taxon-name>Gynostemma pentaphyllum</tp:taxon-name></italic> (Thunb.) Makino.</p></tp:treatment-sec><tp:treatment-sec sec-type="Notes"><title>Notes.</title><p>Two specimens of the type series of <!--PageBreak--><!--PageBreak--><!--PageBreak--><italic><tp:taxon-name>Paraulaca taiwana</tp:taxon-name></italic> were misidentified. They are <italic><tp:taxon-name>Paridea (Semacia) sexmaculata</tp:taxon-name></italic> and labeled as follow: 1♂: “Shiigo [= Maopu, Wufeng township] Chikuto [= Chutung] [p] / SHINCHIKU [= Hsinchu county] [p] / 27–30.VI.1934 [p] / COL. M. CHUJO [p, w] // COTYPE [p, circle label with yellow letters] // <italic><tp:taxon-name>Paraulaca</tp:taxon-name></italic> [h] / <italic>taiwana</italic> Chûjô [h] / DET. M. CHUJO [p, g] // No. 1339 [p, w]” (TARI); 1♂: “Formosa [p] / Karenko, [= Hualien] – 19. [p] / VII 20-VIII 4. [p] / T. Okuni, [p, w] // COTYPE [p, circle label with yellow letters] // <italic><tp:taxon-name>Paraulaca</tp:taxon-name></italic> [h] / <italic>taiwana</italic> Chûjô [h] / DET. M. CHUJO [p, g] // 2185 [p, w]” (TARI).</p></tp:treatment-sec><tp:treatment-sec><!--Section generated to contain objects referenced in tp:taxon-treatment.--><fig id="F3" position="float" orientation="portrait"><label>Figures 17–20.</label><caption><p>Distribution map of <italic><tp:taxon-name>Paridea</tp:taxon-name></italic> species, solid line: 1000 m, broken line: 2000 m. <bold>17</bold> <italic><tp:taxon-name>Paridea (Semacia) houjayi</tp:taxon-name></italic> sp. n. <bold>18</bold> <italic><tp:taxon-name>Paridea (Semacia) kaoi</tp:taxon-name></italic> sp. n. <bold>19</bold> <italic><tp:taxon-name>Paridea (Semacia) sexmaculata</tp:taxon-name></italic> <bold>20</bold> <italic><tp:taxon-name>Paridea (Paridea) costata</tp:taxon-name></italic>.</p></caption><graphic xmlns:xlink="http://www.w3.org/1999/xlink" xlink:href="zookeys-405-083-g003.jpg" position="float" orientation="portrait" xlink:type="simple"/></fig></tp:treatment-sec><ref-list><ref id="B6"><mixed-citation xmlns:xlink="http://www.w3.org/1999/xlink" xlink:type="simple"><person-group><name name-style="western"><surname>Chûjô</surname><given-names>M</given-names></name></person-group> (<year>1935</year>) <article-title>H. Sauter’s Formosa-Ausbeute: Subfamily Galerucinae (Coleoptera: Chrysomelidae).</article-title><source>Arbeiten über Morphologische und Taxonomische Entomologie</source><volume>2</volume>: <fpage>160</fpage>-<lpage>174</lpage>.</mixed-citation></ref><ref id="B8"><mixed-citation xmlns:xlink="http://www.w3.org/1999/xlink" xlink:type="simple"><person-group><name name-style="western"><surname>Chûjô</surname><given-names>M</given-names></name></person-group> (<year>1962</year>) <article-title>A taxonomic study on the Chrysomelidae (Insecta: Coleoptera) from Formosa. Part IX. Subfamily Galerucinae.</article-title><source>The Philippine Journal of Science</source><volume>91</volume>: <fpage>1</fpage>-<lpage>239</lpage>.</mixed-citation></ref><ref id="B10"><mixed-citation xmlns:xlink="http://www.w3.org/1999/xlink" xlink:type="simple"><person-group><name name-style="western"><surname>Chûjô</surname><given-names>M</given-names></name></person-group> (<year>1965</year>) <article-title>Chrysomelid-beetles of Formosa (I).</article-title><source>Special Bulletin of Lepidopterological Society of Japan</source><volume>1</volume>: <fpage>88</fpage>-<lpage>104</lpage>.</mixed-citation></ref><ref id="B18"><mixed-citation xmlns:xlink="http://www.w3.org/1999/xlink" xlink:type="simple"><person-group><name name-style="western"><surname>Kimoto</surname><given-names>S</given-names></name></person-group> (<year>1966</year>) <article-title>A list of the Chrysomelid specimens of Taiwan preserved in the Zoological Museum, Berlin.</article-title><source>Esakia</source><volume>5</volume>: <fpage>21</fpage>-<lpage>38</lpage>.</mixed-citation></ref><ref id="B19"><mixed-citation xmlns:xlink="http://www.w3.org/1999/xlink" xlink:type="simple"><person-group><name name-style="western"><surname>Kimoto</surname><given-names>S</given-names></name></person-group> (<year>1969</year>) <article-title>Notes on the Chrysomelidae from Taiwan II.</article-title><source>Esakia</source><volume>7</volume>: <fpage>1</fpage>-<lpage>68</lpage>.</mixed-citation></ref><ref id="B33"><mixed-citation xmlns:xlink="http://www.w3.org/1999/xlink" xlink:type="simple"><person-group><name name-style="western"><surname>Yang</surname><given-names>X</given-names></name></person-group> (<year>1991</year>) <article-title>Study on the genus <italic>Paridea</italic> Baly from China (Chrysomelidae: Galerucinae).</article-title><source>Sinozoologia</source><volume>8</volume>: <fpage>267</fpage>-<lpage>295</lpage>.</mixed-citation></ref><ref id="B4"><mixed-citation xmlns:xlink="http://www.w3.org/1999/xlink" xlink:type="simple"><person-group><name name-style="western"><surname>Beenen</surname><given-names>R</given-names></name></person-group> (<year>2010</year>) <article-title>Galerucinae.</article-title> In: <person-group><name name-style="western"><surname>Löbl</surname><given-names>I</given-names></name><name name-style="western"><surname>Smetana</surname><given-names>A</given-names></name></person-group> (<role>Ed</role>) <source>Catalogue of Palaearctic Coleoptera</source><volume>Vol. 6</volume>. <publisher-name>Apollo Books</publisher-name>, <publisher-loc>Stenstrup</publisher-loc>, <fpage>443</fpage>-<lpage>491</lpage>.</mixed-citation></ref></ref-list></tp:taxon-treatment>
