# Supplementary material for: Revision of the genus Paridea Baly, 1886 from Taiwan (Coleoptera, Chrysomelidae, Galerucinae)
Source: Zookeys. 2014 Apr 28;(405):83–125. doi: 10.3897/zookeys.405.7458 (PMC4023269; doi:10.3897/zookeys.405.7458)
Supplement: XML Treatment for Paridea (Paridea) costata [file zookeys.405.7458-treatment4.xml]

<!DOCTYPE tp:taxon-treatment
  PUBLIC "-//TaxonX//DTD Taxonomic Treatment Publishing DTD v0 20100105//EN" "tax-treatment-NSO.dtd">
<tp:taxon-treatment xmlns:tp="http://www.plazi.org/taxpub"><tp:treatment-meta><mixed-citation publication-type="journal"><person-group><name><surname>Lee</surname><given-names>Chi-Feng</given-names></name><name><surname>Bezděk</surname><given-names>Jan</given-names></name></person-group><article-title>Revision of the genus <italic>Paridea</italic> Baly, 1886 from Taiwan (Coleoptera, Chrysomelidae, Galerucinae)</article-title><source>Zookeys</source><day>28</day><month>4</month><year>2014</year><volume>2014</volume><issue>405</issue><fpage>83</fpage><lpage>125</lpage><pub-id pub-id-type="doi">10.3897/zookeys.405.7458</pub-id></mixed-citation></tp:treatment-meta><tp:nomenclature><tp:taxon-name>
                        <tp:taxon-name-part taxon-name-part-type="genus">Paridea</tp:taxon-name-part>
                        (<tp:taxon-name-part taxon-name-part-type="subgenus">Paridea</tp:taxon-name-part>)
                        <tp:taxon-name-part taxon-name-part-type="species">costata</tp:taxon-name-part>
                        <object-id xmlns:xlink="http://www.w3.org/1999/xlink" xlink:type="simple">http://species-id.net/wiki/Paridea_costata</object-id>
                    </tp:taxon-name><tp:taxon-authority>(Chûjô, 1935)</tp:taxon-authority><tp:nomenclature-citation-list><tp:nomenclature-citation><tp:taxon-name>Paraulaca costata</tp:taxon-name><comment> Chûjô, 1935: 164.</comment></tp:nomenclature-citation><tp:nomenclature-citation><tp:taxon-name>Paraulaca (Carapaula) costata</tp:taxon-name><comment>: <xref ref-type="bibr" rid="B8">Chûjô 1962</xref>: 198 (redescription); <xref ref-type="bibr" rid="B9">Chûjô 1963</xref>: 395.</comment></tp:nomenclature-citation><tp:nomenclature-citation><tp:taxon-name>Paridea (Paridea) costata</tp:taxon-name><comment>: <xref ref-type="bibr" rid="B13">Gressitt and Kimoto 1963: 512</xref>; <xref ref-type="bibr" rid="B18">Kimoto 1966</xref>: 29; <xref ref-type="bibr" rid="B19">Kimoto 1969</xref>: 33; <xref ref-type="bibr" rid="B22">Kimoto 1989a</xref>: 251; <xref ref-type="bibr" rid="B24">Kimoto 1991</xref>: 11; <xref ref-type="bibr" rid="B32">Takizawa et al. 1995</xref>: 12.</comment></tp:nomenclature-citation></tp:nomenclature-citation-list></tp:nomenclature><tp:treatment-sec sec-type="Type locality"><title>Type locality.</title><p>Taiwan, Hualien.</p></tp:treatment-sec><tp:treatment-sec sec-type="Type material"><title>Type material.</title><p>Lectotype male (TARI), pinned, here designated to fix the concept of <italic><tp:taxon-name>Paraulaca costata</tp:taxon-name></italic> Chûjô and to ensure the universal and consistent interpretation of the same, labeled: “Formosa [p] / Karenko [= Hualien], -19 [p] / VII 20-VIII 4. T. Okuni, [p, w] / COTYPE [p, circle label with yellow letters] // <italic><tp:taxon-name>Paraulaca</tp:taxon-name></italic> [h] / <italic>costata</italic> [h] / Chûjô [h] / DET. M. CHUJO [p, g] // 1491 [p, w] // <bold>Lectotypus</bold> [p] / <italic><tp:taxon-name>Paraulaca costata</tp:taxon-name></italic> ♂ [p] / Chûjô, 1935 [p] / des. C.-F. Lee, 2014 [p, r]”. Paralectotypes: 1♂ (TARI): “Formosa [p] / Y. Miwa [p, w] // COTYPE [p, circle label with yellow letters] // <italic><tp:taxon-name>Paraulaca</tp:taxon-name></italic> [h] / <italic>costata</italic> [h] / Chûjô [h] / DET. M. CHUJO [p, g] // 2585 [p, w]”; 1♀ (TARI): “14/IV 1918 [h] / Bakuras [= Bakulasi, in Nantou] [h] / Col. I. Nitobe [p, w] // COTYPE [p, circle label with yellow letters] // <italic><tp:taxon-name>Paraulaca</tp:taxon-name></italic> [h] / <italic>costata</italic> [h] / Chûjô [h] / DET. M. CHUJO [p, g] // 1490 [p, w]”; 1♀ (TARI): “Horisha [= Puli, in Nantou] [h] / Apr 2. 1919 [h, w] // COTYPE [p, circle label with yellow letters] // <italic><tp:taxon-name>Paraulaca</tp:taxon-name></italic> [h] / <italic>costata</italic> [h] / Chûjô [h] / DET. M. CHUJO [p, g] // 2586 [p, w]”; 2♂♂ (SDEI): “Taihorin [= Talin, in Chiayi] [p] / Formosa [p] / H. Sauter, 1911 [p, w] // 7.VIII. or 7.VII. [p, w] // Syntypus [p, r] // <italic><tp:taxon-name>Paraulaca</tp:taxon-name></italic> [h] / <italic>costata</italic> [h] / Chûjô [h] / DET. M. CHUJO [p, g] // DEI Müncheberg [p] / Col – 04199 and 04200 [p, g]”. Each paralectotype has a type label: “<bold>Paralectotypus</bold> [p] / <italic><tp:taxon-name>Paraulaca costata</tp:taxon-name></italic> ♂ [or ♀] [p] / Chûjô, 1935 [p] / des. C.-F. Lee, 2014 [p, pink label]”</p></tp:treatment-sec><tp:treatment-sec sec-type="Additional material examined"><title>Additional material examined</title><p><bold>(n = 29).</bold> <bold>TAIWAN:</bold> <bold>Hualien:</bold> 1♀, Taroko N. P., 3.vi.2008, F. &amp; L. Kantner leg. (JBCB); <bold>Hsinchu:</bold> 1♀, Mamei, 4.V.2008, leg. S.-F. Yu (TARI); <bold>Ilan:</bold> 1♀, Suchi, 19.V.2010, leg. H.-J. Chen (TARI); <bold>Nantou:</bold> 3♂♂, 1♀, Sungkang, 2.VII.2008, leg. M.-H. Tsou (TARI); 2♂♂, 1♀, Tungpu, 28.IV.-2.V.1981, leg. T. Lin &amp; C. J. Lee (TARI); 1♂, Wushe, 30.VIII–2.IX.1982, leg. L. Y. Chou &amp; K. C. Chou (TARI); 1♂, same locality, 19–22.IV.1983, leg. K. C. Chou &amp; S. P. Huang (TARI); <bold>Pingtung:</bold> 1♀, Suchunghsi, 8.V.2013, leg. Y.-T. Chung; <bold>Taichung:</bold> 2♂♂, 1♀, Kukuan, 16.VII.2007, leg. M.-H.Tsou (TARI); 1♀, Wuling, <!--PageBreak--><!--PageBreak-->30.VI.2008, leg. S.-F. Yu (TARI); <bold>Taoyuan:</bold> 1♀, Hsuanyuan, 16.III.2008, leg. S.-F. Yu (TARI); 6♂♂, 1♀, Tamanshan, 2.VIII.2008, leg. S.-F. Yu (TARI); 1♂, 5♀♀, same locality, 2.VIII.2008, leg. M.-H. Tsou (TARI).</p></tp:treatment-sec><tp:treatment-sec sec-type="Diagnosis"><title>Diagnosis.</title><p><italic><tp:taxon-name>Paridea (Paridea) costata</tp:taxon-name></italic> is recognized by the black vertex, presence of one black spot on the pronotum, the metallic blue elytra, and the swollen first tarsomeres of front and middle legs of males.</p></tp:treatment-sec><tp:treatment-sec sec-type="Males"><title>Males.</title><p>Length 4.5–4.7 mm, width 2.2–2.4 mm. General color (<xref ref-type="fig" rid="F5">Figs 34–36</xref>) yellowish brown; antenna blackish brown but three basal antennomeres paler; vertex with one big black spot; pronotum with a moderate black spot near center; scutellum and elytra bluish black; metathoracic ventrites black; tibia and tarsi dark brown; femora darkened except bases and apices. Elytra with one longitudinal costa arising from humerus, reduced in some individuals. Median lobe at fifth abdominal ventrite deeply depressed. Eighth abdominal tergite (<xref ref-type="fig" rid="F7">Fig. 51</xref>) weakly sclerotized but apex well sclerotized, transverse and wide, apical margin emarginate at middle, with dense long setae along apical margin. First tarsomeres of pro- and mesotarsi swollen (<xref ref-type="fig" rid="F7">Fig. 49</xref>). Penis (<xref ref-type="fig" rid="F7">Figs 44–45</xref>) wide, apically tapering, apex truncate, slightly curved near based from lateral view; with one pair of elongate processes extending from near apex to middle, base curved upwards from lateral view; external process large and wide, lateral margin irregular from middle to apex, with a small process at middle of lateral margin; endophallus without visible sclerites.</p><fig id="F7" position="float" orientation="portrait"><label>Figures 44–51.</label><caption><p><italic><tp:taxon-name>Paridea (Paridea) costata</tp:taxon-name></italic>. <bold>44</bold> Penis, dorsal view <bold>45</bold> Penis, lateral view <bold>46</bold> Gonocoxae <bold>47</bold> Eighth abdominal sternite <bold>48</bold> Spermatheca <bold>49</bold> Tarsi of front leg, male <bold>50</bold> Tarsi of front leg, female <bold>51</bold> Eighth abdominal tergite.</p></caption><graphic xmlns:xlink="http://www.w3.org/1999/xlink" xlink:href="zookeys-405-083-g007.jpg" position="float" orientation="portrait" xlink:type="simple"/></fig></tp:treatment-sec><tp:treatment-sec sec-type="Females"><title>Females.</title><p>Length 4.7–4.9 mm, width 2.5 mm. Similar to male; apical margin of last abdominal ventrite smooth, not modified. Gonocoxae (<xref ref-type="fig" rid="F7">Fig. 46</xref>) slender, apex of each gonocoxa with seven or eight setae from apical 1/7 to apex; connection of gonocoxae extremely slender, base slender. Sternite VIII (<xref ref-type="fig" rid="F7">Fig. 47</xref>) weakly sclerotized; apex wide, apical margin emarginate at middle, surface with dense long setae on apical margin, spiculum short. Spermatheca (<xref ref-type="fig" rid="F7">Fig. 48</xref>) strongly sclerotized, disk with dense transverse grooves; receptaculum narrower than pump; pump short and wide, strongly curved; spermathecal duct short, stout, shallowly projecting into receptaculum.</p></tp:treatment-sec><tp:treatment-sec sec-type="Distribution"><title>Distribution.</title><p>China (Gansu, Jiangxi, Sichuan, Zhejiang), Taiwan. It is uncommon but widespread in Taiwan (<xref ref-type="fig" rid="F3">Fig. 20</xref>).</p></tp:treatment-sec><tp:treatment-sec sec-type="Host plants"><title>Host plants.</title><p><tp:taxon-name>Cucurbitaceae</tp:taxon-name>: <italic><tp:taxon-name>Thladiantha nudiflora</tp:taxon-name></italic> Hemsl. ex Forbes &amp; Hemsl.</p></tp:treatment-sec><tp:treatment-sec><!--Section generated to contain objects referenced in tp:taxon-treatment.--><fig id="F5" position="float" orientation="portrait"><label>Figures 28–36.</label><caption><p><italic><tp:taxon-name>Paridea</tp:taxon-name></italic> species. <bold>28</bold> <italic><tp:taxon-name>Paridea (Semacia) sexmaculata</tp:taxon-name></italic>, male, dorsal view <bold>29</bold> ditto, ventral view <bold>30</bold> ditto, lateral view <bold>31</bold> <italic><tp:taxon-name>Paridea (Semacia) sexmaculata</tp:taxon-name></italic>, male, color variation <bold>32</bold> <italic><tp:taxon-name>Paridea (Semacia) sexmaculata</tp:taxon-name></italic>, female, dorsal view <bold>33</bold> <italic><tp:taxon-name>Paridea (Semacia) sexmaculata</tp:taxon-name></italic>, female, color variation <bold>34</bold> <italic><tp:taxon-name>Paridea (Paridea) costata</tp:taxon-name></italic>, male, dorsal view <bold>35</bold> ditto, ventral view <bold>36</bold> ditto, ventral view.</p></caption><graphic xmlns:xlink="http://www.w3.org/1999/xlink" xlink:href="zookeys-405-083-g005.jpg" position="float" orientation="portrait" xlink:type="simple"/></fig><fig id="F3" position="float" orientation="portrait"><label>Figures 17–20.</label><caption><p>Distribution map of <italic><tp:taxon-name>Paridea</tp:taxon-name></italic> species, solid line: 1000 m, broken line: 2000 m. <bold>17</bold> <italic><tp:taxon-name>Paridea (Semacia) houjayi</tp:taxon-name></italic> sp. n. <bold>18</bold> <italic><tp:taxon-name>Paridea (Semacia) kaoi</tp:taxon-name></italic> sp. n. <bold>19</bold> <italic><tp:taxon-name>Paridea (Semacia) sexmaculata</tp:taxon-name></italic> <bold>20</bold> <italic><tp:taxon-name>Paridea (Paridea) costata</tp:taxon-name></italic>.</p></caption><graphic xmlns:xlink="http://www.w3.org/1999/xlink" xlink:href="zookeys-405-083-g003.jpg" position="float" orientation="portrait" xlink:type="simple"/></fig></tp:treatment-sec><ref-list><ref id="B8"><mixed-citation xmlns:xlink="http://www.w3.org/1999/xlink" xlink:type="simple"><person-group><name name-style="western"><surname>Chûjô</surname><given-names>M</given-names></name></person-group> (<year>1962</year>) <article-title>A taxonomic study on the Chrysomelidae (Insecta: Coleoptera) from Formosa. Part IX. Subfamily Galerucinae.</article-title><source>The Philippine Journal of Science</source><volume>91</volume>: <fpage>1</fpage>-<lpage>239</lpage>.</mixed-citation></ref><ref id="B9"><mixed-citation xmlns:xlink="http://www.w3.org/1999/xlink" xlink:type="simple"><person-group><name name-style="western"><surname>Chûjô</surname><given-names>M</given-names></name></person-group> (<year>1963</year>) <article-title>Chrysomelid-beetles from Formosa, preserved in the Hungarian Natural History Museum, Budapest.</article-title><source>Annales Historico-Naturales Musei Nationalis Hungarici</source><volume>55</volume>: <fpage>379</fpage>-<lpage>402</lpage>.</mixed-citation></ref><ref id="B13"><mixed-citation xmlns:xlink="http://www.w3.org/1999/xlink" xlink:type="simple"><person-group><name name-style="western"><surname>Gressitt</surname><given-names>JL</given-names></name><name name-style="western"><surname>Kimoto</surname><given-names>S</given-names></name></person-group> (<year>1963</year>) <article-title>The Chrysomelidae (Coleopt.) of China and Korea, Part 2.</article-title><source>Pacific Insects Monographs</source><volume>1B</volume>: <fpage>301</fpage>–<lpage>1026</lpage>.</mixed-citation></ref><ref id="B18"><mixed-citation xmlns:xlink="http://www.w3.org/1999/xlink" xlink:type="simple"><person-group><name name-style="western"><surname>Kimoto</surname><given-names>S</given-names></name></person-group> (<year>1966</year>) <article-title>A list of the Chrysomelid specimens of Taiwan preserved in the Zoological Museum, Berlin.</article-title><source>Esakia</source><volume>5</volume>: <fpage>21</fpage>-<lpage>38</lpage>.</mixed-citation></ref><ref id="B19"><mixed-citation xmlns:xlink="http://www.w3.org/1999/xlink" xlink:type="simple"><person-group><name name-style="western"><surname>Kimoto</surname><given-names>S</given-names></name></person-group> (<year>1969</year>) <article-title>Notes on the Chrysomelidae from Taiwan II.</article-title><source>Esakia</source><volume>7</volume>: <fpage>1</fpage>-<lpage>68</lpage>.</mixed-citation></ref><ref id="B22"><mixed-citation xmlns:xlink="http://www.w3.org/1999/xlink" xlink:type="simple"><person-group><name name-style="western"><surname>Kimoto</surname><given-names>S</given-names></name></person-group> (<year>1989a</year>) <article-title>The Taiwanese Chrysomelidae (Insecta: Coleoptera) collected by Dr. Kintaro Baba, on the occasion of his entomological survey in 1983 and 1986.</article-title><source>Kurume University Journal</source><volume>38</volume>: <fpage>237</fpage>-<lpage>272</lpage>.</mixed-citation></ref><ref id="B24"><mixed-citation xmlns:xlink="http://www.w3.org/1999/xlink" xlink:type="simple"><person-group><name name-style="western"><surname>Kimoto</surname><given-names>S</given-names></name></person-group> (<year>1991</year>) <article-title>The Taiwanese Chrysomelidae (Insecta: Coleoptera) collected by Dr. Kintaro Baba, on the occasion of his entomological survey in 1987, 1988 and 1989.</article-title><source>Kurume University Journal</source><volume>40</volume>: <fpage>1</fpage>-<lpage>27</lpage>.</mixed-citation></ref><ref id="B32"><mixed-citation xmlns:xlink="http://www.w3.org/1999/xlink" xlink:type="simple"><person-group><name name-style="western"><surname>Takizawa</surname><given-names>H</given-names></name><name name-style="western"><surname>Nakamura</surname><given-names>S</given-names></name><name name-style="western"><surname>Kojima</surname><given-names>K</given-names></name></person-group> (<year>1995</year>) <article-title>The Taiwanese chrysomelid beetles preserved in Hiwa Museum for Natural History (Coleoptera: Coleoptera).</article-title><source>Miscellaneous Reports of the Hiwa Museum for Natural History</source><volume>33</volume>: <fpage>1</fpage>-<lpage>16</lpage>. <comment>[in Japanese]</comment></mixed-citation></ref></ref-list></tp:taxon-treatment>
