# Supplementary material for: Revision of the genus Paridea Baly, 1886 from Taiwan (Coleoptera, Chrysomelidae, Galerucinae)
Source: Zookeys. 2014 Apr 28;(405):83–125. doi: 10.3897/zookeys.405.7458 (PMC4023269; doi:10.3897/zookeys.405.7458)
Supplement: XML Treatment for Paridea (Paridea) cyanipennis [file zookeys.405.7458-treatment5.xml]

<!DOCTYPE tp:taxon-treatment
  PUBLIC "-//TaxonX//DTD Taxonomic Treatment Publishing DTD v0 20100105//EN" "tax-treatment-NSO.dtd">
<tp:taxon-treatment xmlns:tp="http://www.plazi.org/taxpub"><tp:treatment-meta><mixed-citation publication-type="journal"><person-group><name><surname>Lee</surname><given-names>Chi-Feng</given-names></name><name><surname>Bezděk</surname><given-names>Jan</given-names></name></person-group><article-title>Revision of the genus <italic>Paridea</italic> Baly, 1886 from Taiwan (Coleoptera, Chrysomelidae, Galerucinae)</article-title><source>Zookeys</source><day>28</day><month>4</month><year>2014</year><volume>2014</volume><issue>405</issue><fpage>83</fpage><lpage>125</lpage><pub-id pub-id-type="doi">10.3897/zookeys.405.7458</pub-id></mixed-citation></tp:treatment-meta><tp:nomenclature><tp:taxon-name>
                        <tp:taxon-name-part taxon-name-part-type="genus">Paridea</tp:taxon-name-part>
                        (<tp:taxon-name-part taxon-name-part-type="subgenus">Paridea</tp:taxon-name-part>)
                        <tp:taxon-name-part taxon-name-part-type="species">cyanipennis</tp:taxon-name-part>
                        <object-id xmlns:xlink="http://www.w3.org/1999/xlink" xlink:type="simple">http://species-id.net/wiki/Paridea_cyanipennis</object-id>
                    </tp:taxon-name><tp:taxon-authority>(Chûjô, 1935)</tp:taxon-authority><tp:nomenclature-citation-list><tp:nomenclature-citation><tp:taxon-name>Paraulaca cyanipennis</tp:taxon-name><comment> Chûjô, 1935: 164</comment></tp:nomenclature-citation><tp:nomenclature-citation><tp:taxon-name>Paraulaca (Paraulaca) cyanipennis</tp:taxon-name><comment>: <xref ref-type="bibr" rid="B8">Chûjô 1962</xref>: 192 (redescription);</comment></tp:nomenclature-citation><tp:nomenclature-citation><tp:taxon-name>Paridea (Paridea) cyanipennis</tp:taxon-name><comment>: <xref ref-type="bibr" rid="B18">Kimoto 1966</xref>: 30; <xref ref-type="bibr" rid="B22">Kimoto 1989a</xref>: 250; <xref ref-type="bibr" rid="B24">Kimoto 1991</xref>: 11.</comment></tp:nomenclature-citation></tp:nomenclature-citation-list></tp:nomenclature><tp:treatment-sec sec-type="Type locality"><title>Type locality.</title><p>Taiwan, Pingtung, Henchun (= Koshun), <named-content xmlns:xlink="http://www.w3.org/1999/xlink" content-type="dwc:verbatimCoordinates" xlink:type="simple">22°00’N, 120°44E</named-content>, 50 m, broad-leaf forest.</p></tp:treatment-sec><tp:treatment-sec sec-type="Type material"><title>Type material.</title><p>Holotype male (SDEI), mounted on card, labeled: “ Kankau (Koshun) [p] / Formosa [p] / H. Sauter VI. 1912 [p, w] // Holotype [h, red letters] <!--PageBreak-->// <italic><tp:taxon-name>Paraulaca</tp:taxon-name></italic> [h] / <italic>cyanipennis</italic> [h] / Chûjô [h] / DET. M. CHUJO [p, g] // DEI Müncheberg [p] / Col – 04201 [p, g]”. Paratypes: 1♂ (SDEI), same as holotype but with “Paratype” and “Col. – 04204”; 1♂ (TARI), labeled: “ Kankau (Koshun) [p] / Formosa [p] / H. Sauter VII. 1912 [p, w] // Paratype [h, red letters] // <italic><tp:taxon-name>Paraulaca</tp:taxon-name></italic> [h] / <italic>cyanipennis</italic> [h] / Chûjô [h] / DET. M. CHUJO [p, g] // 2848 [p, w]”; 1♂, 2♀♀ (SDEI), labeled: “ Kankau (Koshun) [p] / Formosa [p] / H. Sauter IX. 1912 [p, w] // Paratype [red letters, h] // <italic><tp:taxon-name>Paraulaca</tp:taxon-name></italic> [h] / <italic>cyanipennis</italic> [h] / Chûjô [h] / DET. M. CHUJO [p, g] // DEI Müncheberg [p] / Col – 04202, 04205–6 [p, g]”; 1♂ (TARI), same as preceding but with “2847 [p, w]”; 1♀ (SDEI), same as preceding but with “Allotype” and “DEI Müncheberg [p] / Col – 04203 [p, g]”.</p></tp:treatment-sec><tp:treatment-sec sec-type="Additional material examined"><title>Additional material examined</title><p><bold>(n = 16).</bold> <bold>TAIWAN:</bold> <bold>Hualien:</bold> 2♀♀, Wenlan, 21.X-9.XII.2009, leg. W. T. Yang &amp; K. W Huang (NMNS); <bold>Kaoshiung:</bold> 1♂, Chi<!--PageBreak-->asien, 10–13.V.1981, leg. C. C. Chen &amp; C. C. Pan (TARI); 1♂, 1♀, Meinung, 17.VII.2012, leg. J.-C. Chen (TARI); 3♂♂, 2♀♀, Tengchih, 26.IV.2010, leg. J.-C. Chen (TARI); <bold>Pingtung:</bold> 1♂, Checheng, 1.XII.2012, leg. J.-C. Cheng (TARI); 2♂♂, 2♀♀, Kueishan, 3.VIII.2012, leg. J.-C. Chen (TARI); 1♀, Lilungshan, 6.VI.2013, leg. J.-C. Chen (TARI).</p></tp:treatment-sec><tp:treatment-sec sec-type="Diagnosis"><title>Diagnosis.</title><p>This species is similar to <italic><tp:taxon-name>Paridea (Paridea) costata</tp:taxon-name></italic> with the metallic blue elytra but differs in possessing a yellowish brown lateral margin of each elytron, the yellowish brown head and pronotum, and the unmodified first tarsomeres of males.</p><!--PageBreak--></tp:treatment-sec><tp:treatment-sec sec-type="Males"><title>Males.</title><p>Length 4.9 mm, width 2.4 mm. General color yellowish brown (<xref ref-type="fig" rid="F8">Figs 52–54</xref>); antennomeres IV-XI darkened; elytra metallic blue, but basal margin, base to apical 1/3 of lateral margin yellowish brown; metathoracic ventrites metallic blue. Elytra with one longitudinal costa arising from humerus, reduced in some individuals. Eighth abdominal tergite (<xref ref-type="fig" rid="F9">Fig. 62</xref>) weakly sclerotized but apex well sclerotized, transverse and wide, apical margin rounded, with dense long seta along apical margin. Penis (<xref ref-type="fig" rid="F9">Figs 58–59</xref>) wide, apically tapering, apex slightly asymmetric and pointed, slightly curved near apex and apex narrowly rounded from lateral view; endophallus with two visible sclerites, apically curved and pointed, one smaller.</p><fig id="F8" position="float" orientation="portrait"><label>Figures 52–57.</label><caption><p><italic><tp:taxon-name>Paridea</tp:taxon-name></italic> species. <bold>52</bold> <italic><tp:taxon-name>Paridea (Paridea) cyanipennis</tp:taxon-name></italic>, male, dorsal view <bold>53</bold> ditto, ventral view <bold>54</bold> ditto, ventral view <bold>55</bold> <italic><tp:taxon-name>Paridea (Paridea) sauteri</tp:taxon-name></italic>, male, dorsal view <bold>56</bold> ditto, ventral view <bold>57</bold> ditto, ventral view.</p></caption><graphic xmlns:xlink="http://www.w3.org/1999/xlink" xlink:href="zookeys-405-083-g008.jpg" position="float" orientation="portrait" xlink:type="simple"/></fig></tp:treatment-sec><tp:treatment-sec sec-type="Females"><title>Females.</title><p>Length 5.5–6.1 mm, width 3.0–3.2 mm. Similar to male; apical margin of last abdominal ventrite smooth, not modified. Gonocoxae (<xref ref-type="fig" rid="F9">Fig. 60</xref>) slender, apex of each gonocoxa with seven setae from apical 1/7 to apex; connection of gonocoxae extremely slender, base slender. Sternite VIII (<xref ref-type="fig" rid="F9">Fig. 61</xref>) weakly sclerotized; apex wide, apical margin emarginate at middle, surface with longer setae near apical margin and shorter setae on apical margin, spiculum long. Spermatheca (<xref ref-type="fig" rid="F9">Fig. 63</xref>) weakly sclerotized; receptaculum slightly swollen; pump short and wide, strongly curved; spermathecal duct short, stout, shallowly projecting into receptaculum.</p><fig id="F9" position="float" orientation="portrait"><label>Figures 58–63.</label><caption><p><italic><tp:taxon-name>Paridea (Paridea) cyanipennis</tp:taxon-name></italic>. <bold>58</bold> Penis, dorsal view <bold>59</bold> Penis, lateral view <bold>60</bold> Gonocoxae <bold>61</bold> Eighth abdominal sternite <bold>62</bold> Eighth abdominal tergite <bold>63</bold> Spermatheca.</p></caption><graphic xmlns:xlink="http://www.w3.org/1999/xlink" xlink:href="zookeys-405-083-g009.jpg" position="float" orientation="portrait" xlink:type="simple"/></fig></tp:treatment-sec><tp:treatment-sec sec-type="Distribution"><title>Distribution.</title><p>The species occurs in eastern and southern Taiwan (<xref ref-type="fig" rid="F10">Fig. 64</xref>).</p><fig id="F10" position="float" orientation="portrait"><label>Figures 64–67.</label><caption><p>Distribution map of <italic><tp:taxon-name>Paridea</tp:taxon-name></italic> species, solid line: 1000 m, broken line: 2000 m. <bold>64</bold> <italic><tp:taxon-name>Paridea (Paridea) cyanipennis</tp:taxon-name></italic> <bold>65</bold> <italic><tp:taxon-name>Paridea (Paridea) sauteri</tp:taxon-name></italic> <bold>66</bold> <italic><tp:taxon-name>Paridea (Paridea) taiwana</tp:taxon-name></italic> <bold>67</bold> <italic><tp:taxon-name>Paridea (Paridea) testacea</tp:taxon-name></italic>.</p></caption><graphic xmlns:xlink="http://www.w3.org/1999/xlink" xlink:href="zookeys-405-083-g010.jpg" position="float" orientation="portrait" xlink:type="simple"/></fig></tp:treatment-sec><tp:treatment-sec sec-type="Host plant"><title>Host plant.</title><p><tp:taxon-name>Cucurbitaceae</tp:taxon-name>: <italic><tp:taxon-name>Momordica cochinchinensis</tp:taxon-name></italic> (Lour.) Spreng.</p></tp:treatment-sec><ref-list><ref id="B8"><mixed-citation xmlns:xlink="http://www.w3.org/1999/xlink" xlink:type="simple"><person-group><name name-style="western"><surname>Chûjô</surname><given-names>M</given-names></name></person-group> (<year>1962</year>) <article-title>A taxonomic study on the Chrysomelidae (Insecta: Coleoptera) from Formosa. Part IX. Subfamily Galerucinae.</article-title><source>The Philippine Journal of Science</source><volume>91</volume>: <fpage>1</fpage>-<lpage>239</lpage>.</mixed-citation></ref><ref id="B18"><mixed-citation xmlns:xlink="http://www.w3.org/1999/xlink" xlink:type="simple"><person-group><name name-style="western"><surname>Kimoto</surname><given-names>S</given-names></name></person-group> (<year>1966</year>) <article-title>A list of the Chrysomelid specimens of Taiwan preserved in the Zoological Museum, Berlin.</article-title><source>Esakia</source><volume>5</volume>: <fpage>21</fpage>-<lpage>38</lpage>.</mixed-citation></ref><ref id="B22"><mixed-citation xmlns:xlink="http://www.w3.org/1999/xlink" xlink:type="simple"><person-group><name name-style="western"><surname>Kimoto</surname><given-names>S</given-names></name></person-group> (<year>1989a</year>) <article-title>The Taiwanese Chrysomelidae (Insecta: Coleoptera) collected by Dr. Kintaro Baba, on the occasion of his entomological survey in 1983 and 1986.</article-title><source>Kurume University Journal</source><volume>38</volume>: <fpage>237</fpage>-<lpage>272</lpage>.</mixed-citation></ref><ref id="B24"><mixed-citation xmlns:xlink="http://www.w3.org/1999/xlink" xlink:type="simple"><person-group><name name-style="western"><surname>Kimoto</surname><given-names>S</given-names></name></person-group> (<year>1991</year>) <article-title>The Taiwanese Chrysomelidae (Insecta: Coleoptera) collected by Dr. Kintaro Baba, on the occasion of his entomological survey in 1987, 1988 and 1989.</article-title><source>Kurume University Journal</source><volume>40</volume>: <fpage>1</fpage>-<lpage>27</lpage>.</mixed-citation></ref></ref-list></tp:taxon-treatment>
