# Supplementary material for: Revision of the genus Paridea Baly, 1886 from Taiwan (Coleoptera, Chrysomelidae, Galerucinae)
Source: Zookeys. 2014 Apr 28;(405):83–125. doi: 10.3897/zookeys.405.7458 (PMC4023269; doi:10.3897/zookeys.405.7458)
Supplement: XML Treatment for Paridea (Paridea) sauteri [file zookeys.405.7458-treatment6.xml]

<!DOCTYPE tp:taxon-treatment
  PUBLIC "-//TaxonX//DTD Taxonomic Treatment Publishing DTD v0 20100105//EN" "tax-treatment-NSO.dtd">
<tp:taxon-treatment xmlns:tp="http://www.plazi.org/taxpub"><tp:treatment-meta><mixed-citation publication-type="journal"><person-group><name><surname>Lee</surname><given-names>Chi-Feng</given-names></name><name><surname>Bezděk</surname><given-names>Jan</given-names></name></person-group><article-title>Revision of the genus <italic>Paridea</italic> Baly, 1886 from Taiwan (Coleoptera, Chrysomelidae, Galerucinae)</article-title><source>Zookeys</source><day>28</day><month>4</month><year>2014</year><volume>2014</volume><issue>405</issue><fpage>83</fpage><lpage>125</lpage><pub-id pub-id-type="doi">10.3897/zookeys.405.7458</pub-id></mixed-citation></tp:treatment-meta><tp:nomenclature><tp:taxon-name>
                        <tp:taxon-name-part taxon-name-part-type="genus">Paridea</tp:taxon-name-part>
                        (<tp:taxon-name-part taxon-name-part-type="subgenus">Paridea</tp:taxon-name-part>)
                        <tp:taxon-name-part taxon-name-part-type="species">sauteri</tp:taxon-name-part>
                    </tp:taxon-name><tp:taxon-authority>(Chûjô, 1935)</tp:taxon-authority><tp:taxon-status xmlns:xlink="http://www.w3.org/1999/xlink" xlink:type="simple">stat. r.</tp:taxon-status><tp:nomenclature-citation-list><tp:nomenclature-citation><tp:taxon-name>Paraulaca sauteri</tp:taxon-name><comment> Chûjô, 1935: 166; <xref ref-type="bibr" rid="B20">Kimoto 1974</xref>: 26 (as synonym of <italic><tp:taxon-name>Paridea sinensis</tp:taxon-name></italic>)</comment></tp:nomenclature-citation><tp:nomenclature-citation><tp:taxon-name>Paraulaca (Paraulaca) sauteri</tp:taxon-name><comment>: <xref ref-type="bibr" rid="B8">Chûjô 1962</xref>: 192 (redescription); <xref ref-type="bibr" rid="B9">Chûjô 1963</xref>: 395.</comment></tp:nomenclature-citation><tp:nomenclature-citation><tp:taxon-name>Paridea (Paraulaca) sauteri</tp:taxon-name><comment>: <xref ref-type="bibr" rid="B16">Kimoto 1965a</xref>: 489.</comment></tp:nomenclature-citation><tp:nomenclature-citation><tp:taxon-name>Paridea (Paridea) sauteri</tp:taxon-name><comment>: <xref ref-type="bibr" rid="B18">Kimoto 1966</xref>: 29; <xref ref-type="bibr" rid="B19">Kimoto 1969</xref>: 35; <xref ref-type="bibr" rid="B32">Takizawa et al. 1995</xref>: 12.</comment></tp:nomenclature-citation><tp:nomenclature-citation><tp:taxon-name>Paridea (Paridea) sinensis</tp:taxon-name><comment>: <xref ref-type="bibr" rid="B21">Kimoto 1986</xref>: 57; <xref ref-type="bibr" rid="B22">Kimoto 1989a</xref>: 251; <xref ref-type="bibr" rid="B24">Kimoto 1991</xref>: 11.</comment></tp:nomenclature-citation></tp:nomenclature-citation-list></tp:nomenclature><tp:treatment-sec sec-type="Type locality"><title>Type locality.</title><p>Taiwan, Chiayi, Talin (= Taihorin), <named-content xmlns:xlink="http://www.w3.org/1999/xlink" content-type="dwc:verbatimCoordinates" xlink:type="simple">23°35’N, 120°28’E</named-content>, 50 m, broad-leaf forest.</p></tp:treatment-sec><tp:treatment-sec sec-type="Type material"><title>Type material.</title><p>Holotype ♂ (SDEI), labeled: “Taihorin [p] / Formosa [p] / H. Sauter, 1911 [p] // 7. VIII. [p] // Holotype [h, red letters] // <italic><tp:taxon-name>Paraulaca</tp:taxon-name></italic> [h] / <italic>sauteri</italic> [h] / Chûjô [h] / DET. M. CHUJO [p, g] // DEI Müncheberg [p] / Col – 04207 [p, g]”. Paratypes: 1♀ (SDEI), same as holotype but with “Allotype” and “Col – 04210”; 2♀♀ (SDEI), labeled: Taihorin [p] / Formosa [p] / H. Sauter, 1911 [p] // 7. VII. [p] // Paratype [h, red letters] // <italic><tp:taxon-name>Paraulaca</tp:taxon-name></italic> [h] / <italic>sauteri</italic> [h] / Chûjô [h] / DET. M. CHUJO [p, g] // DEI Müncheberg [p] / Col – 04208 &amp; 04209 [p, g]”; 1♀ (TARI), same as preceding, but with “2846 [p, w]”; 1♂ (TARI), labeled: “Taihorin [h] / Formosa [p] 10. [h] / Sauter [p] IV. [h] __ 07 09 // Paratype [h, red letters] // <italic><tp:taxon-name>Paraulaca</tp:taxon-name></italic> [h] / <italic>sauteri</italic> [h] / Chûjô [h] / DET. M. CHUJO [p, g] // 2845 [p, w]”.</p></tp:treatment-sec><tp:treatment-sec sec-type="Additional material examined"><title>Additional material examined</title><p><bold>(n = 51).</bold> <bold>TAIWAN:</bold> <bold>Hsinchu:</bold> 13♂♂, 3♀♀, Wufeng, 14–16.VII.1982, leg. <bold>K. C. Chou &amp; C. C. Pan (TARI)</bold>; Ilan: <bold>2</bold>♂♂, Songluo, <!--PageBreak--><!--PageBreak-->7.IV.2007, leg. M.-H. Tsou (TARI); <bold>Taipei:</bold> 2♂♂, Fushan, 5.IV.2007, leg. S.-F. Yu (TARI); 3♂♂, same locality, 2.III.2012, leg. M.-H. Tsou (TARI); 1♂, Shintien, 2.X.2010, leg. Y.-F Hsu (TARI); 1♂, Wulai, 7.X.2006, leg. S.-F. Yu (TARI); 1♂, same locality, 30.III.2007, leg. C.-F. Lee (TARI); 1♀, same locality, 16.V.2007, leg. G. Martin &amp; J. Quicke (BMNH); 2♂♂, same locality, 15.VI.2007, leg. C.-F. Lee (TARI); 8♂♂, same locality, 26.VI.2009, leg. C.-F. Lee (TARI); 2♂♂, same locality, 26.VII.2009, leg. H.-J. Chen (TARI); 7♂♂, same locality, 30.VIII.2009, leg. C.-F. Lee (TARI); 1♂, same locality, 1.III.2010, leg. C.-F. Lee (TARI); <bold>Taoyuan:</bold> 1♂, Hsiaowulai, 19.IV.2008, leg. S.-F. Yu (TARI); 1♂, Paling, 2.IX.2009, leg. H. Lee (TARI).</p><!--PageBreak--></tp:treatment-sec><tp:treatment-sec sec-type="Diagnosis"><title>Diagnosis.</title><p><italic><tp:taxon-name>Paridea (Paridea) sauteri</tp:taxon-name></italic> is similar to some individuals of <italic><tp:taxon-name>Paridea (Paridea) taiwana</tp:taxon-name></italic> having yellow apices of the black elytra but differs by possessing yellow femora and black tibiae (black outer margins of femora and tibiae in <italic><tp:taxon-name>Paridea (Paridea) taiwana</tp:taxon-name></italic>).</p></tp:treatment-sec><tp:treatment-sec sec-type="Males"><title>Males.</title><p>Length 4.8–5.5 mm, width 2.9–3.2 mm. General color (<xref ref-type="fig" rid="F8">Figs 55–57</xref>) yellowish brown; antenna dark brown; apex of labrum darkened; elytra black but apex pale yellow; scutellum, meso- and metachoracic ventrites black; tibiae and tarsi blackish brown. Eighth abdominal tergite (<xref ref-type="fig" rid="F11">Fig. 72</xref>) weakly sclerotized, transverse and wide, apical margin truncate, with dense long seta along apical margin. Penis (<xref ref-type="fig" rid="F11">Figs 68–69</xref>) wide, apex pointed, ventrally curved; almost straight from lateral view; endophallic sclerites composed of one pair of elongate and longitudinal sclerites, curved inwards near apex, apex projecting from opening.</p><fig id="F11" position="float" orientation="portrait"><label>Figures 68–73.</label><caption><p><italic><tp:taxon-name>Paridea (Paridea) sauteri</tp:taxon-name></italic>. <bold>68</bold> Penis, dorsal view <bold>69</bold> Penis, lateral view <bold>70</bold> Gonocoxae <bold>71</bold> Eighth abdominal sternite <bold>22</bold> Eighth abdominal tergite <bold>73</bold> Spermatheca.</p></caption><graphic xmlns:xlink="http://www.w3.org/1999/xlink" xlink:href="zookeys-405-083-g011.jpg" position="float" orientation="portrait" xlink:type="simple"/></fig></tp:treatment-sec><tp:treatment-sec sec-type="Females"><title>Females.</title><p>Length 5.5–5.7 mm, width 3.2–3.3 mm. Similar to male; apical margin of last abdominal ventrite smooth, not modified. Gonocoxae (<xref ref-type="fig" rid="F11">Fig. 70</xref>) slender, apex of each gonocoxa with eight setae from apical 1/4 to apex; connection of gonocoxae extremely slender, base slender. Sternite VIII (<xref ref-type="fig" rid="F11">Fig. 71</xref>) weakly sclerotized; apex wide, apical margin slightly emarginate at middle, surface with longer setae near apical margin, and shorter and denser setae on apical margin, spiculum long. Spermathecal receptaculum (<xref ref-type="fig" rid="F11">Fig. 73</xref>) slightly swollen; pump extremely long, strongly curved; spermathecal duct short, stout, shallowly projecting into receptaculum.</p></tp:treatment-sec><tp:treatment-sec sec-type="Distribution"><title>Distribution.</title><p>Endemic to Taiwan, and with a scattered distribution. The species seems to be allopatric with <italic><tp:taxon-name>Paridea (Paridea) taiwana</tp:taxon-name></italic> (<xref ref-type="fig" rid="F10">Fig. 65</xref>). For example, it is common in Wulai, northern Taiwan. But no individuals of <italic><tp:taxon-name>Paridea (Paridea) taiwana</tp:taxon-name></italic> have been found in Wulai.</p></tp:treatment-sec><tp:treatment-sec sec-type="Host plants"><title>Host plants.</title><p><tp:taxon-name>Cucurbitaceae</tp:taxon-name>: <italic><tp:taxon-name>Thladiantha nudiflora</tp:taxon-name></italic> Hemsl. ex Forbes &amp; Hemsl.</p></tp:treatment-sec><tp:treatment-sec><!--Section generated to contain objects referenced in tp:taxon-treatment.--><fig id="F8" position="float" orientation="portrait"><label>Figures 52–57.</label><caption><p><italic><tp:taxon-name>Paridea</tp:taxon-name></italic> species. <bold>52</bold> <italic><tp:taxon-name>Paridea (Paridea) cyanipennis</tp:taxon-name></italic>, male, dorsal view <bold>53</bold> ditto, ventral view <bold>54</bold> ditto, ventral view <bold>55</bold> <italic><tp:taxon-name>Paridea (Paridea) sauteri</tp:taxon-name></italic>, male, dorsal view <bold>56</bold> ditto, ventral view <bold>57</bold> ditto, ventral view.</p></caption><graphic xmlns:xlink="http://www.w3.org/1999/xlink" xlink:href="zookeys-405-083-g008.jpg" position="float" orientation="portrait" xlink:type="simple"/></fig><fig id="F10" position="float" orientation="portrait"><label>Figures 64–67.</label><caption><p>Distribution map of <italic><tp:taxon-name>Paridea</tp:taxon-name></italic> species, solid line: 1000 m, broken line: 2000 m. <bold>64</bold> <italic><tp:taxon-name>Paridea (Paridea) cyanipennis</tp:taxon-name></italic> <bold>65</bold> <italic><tp:taxon-name>Paridea (Paridea) sauteri</tp:taxon-name></italic> <bold>66</bold> <italic><tp:taxon-name>Paridea (Paridea) taiwana</tp:taxon-name></italic> <bold>67</bold> <italic><tp:taxon-name>Paridea (Paridea) testacea</tp:taxon-name></italic>.</p></caption><graphic xmlns:xlink="http://www.w3.org/1999/xlink" xlink:href="zookeys-405-083-g010.jpg" position="float" orientation="portrait" xlink:type="simple"/></fig></tp:treatment-sec><ref-list><ref id="B20"><mixed-citation xmlns:xlink="http://www.w3.org/1999/xlink" xlink:type="simple"><person-group><name name-style="western"><surname>Kimoto</surname><given-names>S</given-names></name></person-group> (<year>1974</year>) <article-title>Notes on the Chrysomelidae from Taiwan VII.</article-title><source>Entomological Review of Japan</source><volume>26</volume>: <fpage>21</fpage>-<lpage>26</lpage>.</mixed-citation></ref><ref id="B8"><mixed-citation xmlns:xlink="http://www.w3.org/1999/xlink" xlink:type="simple"><person-group><name name-style="western"><surname>Chûjô</surname><given-names>M</given-names></name></person-group> (<year>1962</year>) <article-title>A taxonomic study on the Chrysomelidae (Insecta: Coleoptera) from Formosa. Part IX. Subfamily Galerucinae.</article-title><source>The Philippine Journal of Science</source><volume>91</volume>: <fpage>1</fpage>-<lpage>239</lpage>.</mixed-citation></ref><ref id="B9"><mixed-citation xmlns:xlink="http://www.w3.org/1999/xlink" xlink:type="simple"><person-group><name name-style="western"><surname>Chûjô</surname><given-names>M</given-names></name></person-group> (<year>1963</year>) <article-title>Chrysomelid-beetles from Formosa, preserved in the Hungarian Natural History Museum, Budapest.</article-title><source>Annales Historico-Naturales Musei Nationalis Hungarici</source><volume>55</volume>: <fpage>379</fpage>-<lpage>402</lpage>.</mixed-citation></ref><ref id="B16"><mixed-citation xmlns:xlink="http://www.w3.org/1999/xlink" xlink:type="simple"><person-group><name name-style="western"><surname>Kimoto</surname><given-names>S</given-names></name></person-group> (<year>1965a</year>) <article-title>A list of specimens of Chrysomelidae from Taiwan preserved in the Naturhistorisches Museum / Wien (Insecta: Coleoptera).</article-title><source>Annalen des Naturhistorischen Museums in Wien</source><volume>68</volume>: <fpage>485</fpage>-<lpage>490</lpage>.</mixed-citation></ref><ref id="B18"><mixed-citation xmlns:xlink="http://www.w3.org/1999/xlink" xlink:type="simple"><person-group><name name-style="western"><surname>Kimoto</surname><given-names>S</given-names></name></person-group> (<year>1966</year>) <article-title>A list of the Chrysomelid specimens of Taiwan preserved in the Zoological Museum, Berlin.</article-title><source>Esakia</source><volume>5</volume>: <fpage>21</fpage>-<lpage>38</lpage>.</mixed-citation></ref><ref id="B19"><mixed-citation xmlns:xlink="http://www.w3.org/1999/xlink" xlink:type="simple"><person-group><name name-style="western"><surname>Kimoto</surname><given-names>S</given-names></name></person-group> (<year>1969</year>) <article-title>Notes on the Chrysomelidae from Taiwan II.</article-title><source>Esakia</source><volume>7</volume>: <fpage>1</fpage>-<lpage>68</lpage>.</mixed-citation></ref><ref id="B32"><mixed-citation xmlns:xlink="http://www.w3.org/1999/xlink" xlink:type="simple"><person-group><name name-style="western"><surname>Takizawa</surname><given-names>H</given-names></name><name name-style="western"><surname>Nakamura</surname><given-names>S</given-names></name><name name-style="western"><surname>Kojima</surname><given-names>K</given-names></name></person-group> (<year>1995</year>) <article-title>The Taiwanese chrysomelid beetles preserved in Hiwa Museum for Natural History (Coleoptera: Coleoptera).</article-title><source>Miscellaneous Reports of the Hiwa Museum for Natural History</source><volume>33</volume>: <fpage>1</fpage>-<lpage>16</lpage>. <comment>[in Japanese]</comment></mixed-citation></ref><ref id="B21"><mixed-citation xmlns:xlink="http://www.w3.org/1999/xlink" xlink:type="simple"><person-group><name name-style="western"><surname>Kimoto</surname><given-names>S</given-names></name></person-group> (<year>1986</year>) <article-title>The Chrysomelidae (Insecta: Coleoptera) collected by the Nagoya University Scientific Expedition to Taiwan in 1984.</article-title><source>Kurume University Journal</source><volume>35</volume>: <fpage>53</fpage>-<lpage>62</lpage>.</mixed-citation></ref><ref id="B22"><mixed-citation xmlns:xlink="http://www.w3.org/1999/xlink" xlink:type="simple"><person-group><name name-style="western"><surname>Kimoto</surname><given-names>S</given-names></name></person-group> (<year>1989a</year>) <article-title>The Taiwanese Chrysomelidae (Insecta: Coleoptera) collected by Dr. Kintaro Baba, on the occasion of his entomological survey in 1983 and 1986.</article-title><source>Kurume University Journal</source><volume>38</volume>: <fpage>237</fpage>-<lpage>272</lpage>.</mixed-citation></ref><ref id="B24"><mixed-citation xmlns:xlink="http://www.w3.org/1999/xlink" xlink:type="simple"><person-group><name name-style="western"><surname>Kimoto</surname><given-names>S</given-names></name></person-group> (<year>1991</year>) <article-title>The Taiwanese Chrysomelidae (Insecta: Coleoptera) collected by Dr. Kintaro Baba, on the occasion of his entomological survey in 1987, 1988 and 1989.</article-title><source>Kurume University Journal</source><volume>40</volume>: <fpage>1</fpage>-<lpage>27</lpage>.</mixed-citation></ref></ref-list></tp:taxon-treatment>
