# Supplementary material for: Revision of the genus Paridea Baly, 1886 from Taiwan (Coleoptera, Chrysomelidae, Galerucinae)
Source: Zookeys. 2014 Apr 28;(405):83–125. doi: 10.3897/zookeys.405.7458 (PMC4023269; doi:10.3897/zookeys.405.7458)
Supplement: XML Treatment for Paridea (Paridea) taiwana [file zookeys.405.7458-treatment7.xml]

<!DOCTYPE tp:taxon-treatment
  PUBLIC "-//TaxonX//DTD Taxonomic Treatment Publishing DTD v0 20100105//EN" "tax-treatment-NSO.dtd">
<tp:taxon-treatment xmlns:tp="http://www.plazi.org/taxpub"><tp:treatment-meta><mixed-citation publication-type="journal"><person-group><name><surname>Lee</surname><given-names>Chi-Feng</given-names></name><name><surname>Bezděk</surname><given-names>Jan</given-names></name></person-group><article-title>Revision of the genus <italic>Paridea</italic> Baly, 1886 from Taiwan (Coleoptera, Chrysomelidae, Galerucinae)</article-title><source>Zookeys</source><day>28</day><month>4</month><year>2014</year><volume>2014</volume><issue>405</issue><fpage>83</fpage><lpage>125</lpage><pub-id pub-id-type="doi">10.3897/zookeys.405.7458</pub-id></mixed-citation></tp:treatment-meta><tp:nomenclature><tp:taxon-name>
                        <tp:taxon-name-part taxon-name-part-type="genus">Paridea</tp:taxon-name-part>
                        (<tp:taxon-name-part taxon-name-part-type="subgenus">Paridea</tp:taxon-name-part>)
                        <tp:taxon-name-part taxon-name-part-type="species">taiwana</tp:taxon-name-part>
                    </tp:taxon-name><tp:taxon-authority>(Chûjô, 1935)</tp:taxon-authority><tp:taxon-status xmlns:xlink="http://www.w3.org/1999/xlink" xlink:type="simple">stat. r.</tp:taxon-status><tp:nomenclature-citation-list><tp:nomenclature-citation><tp:taxon-name>Paraulaca taiwana</tp:taxon-name><comment> Chûjô, 1935: 167; <xref ref-type="bibr" rid="B18">Kimoto 1966</xref>: 29 (as synonym of <italic><tp:taxon-name>Paridea sauteri</tp:taxon-name></italic>).</comment></tp:nomenclature-citation><tp:nomenclature-citation><tp:taxon-name>Paraulaca (Carapaula) taiwana</tp:taxon-name><comment>: <xref ref-type="bibr" rid="B8">Chûjô 1962</xref>: 200 (redescription); <xref ref-type="bibr" rid="B10">Chûjô 1965</xref>: 98.</comment></tp:nomenclature-citation></tp:nomenclature-citation-list></tp:nomenclature><tp:treatment-sec sec-type="Type locality"><title>Type locality.</title><p>Taiwan, Hualien.</p></tp:treatment-sec><tp:treatment-sec sec-type="Type material"><title>Type material.</title><p>Lectotype male (TARI), pinned, here designated to fix the concept of <!--PageBreak--><!--PageBreak--><italic><tp:taxon-name>Paraulaca taiwana</tp:taxon-name></italic> Chûjô and to ensure the universal and consistent interpretation of the same, labeled: “Formosa [p] / Karenko [= Hualien], -- 9. [p] / VII 20-VIII 4. [p] / T. Okuni, [p, w] // COTYPE [p, circle label with yellow letters] // <italic><tp:taxon-name>Paraulaca</tp:taxon-name></italic> [h] / <italic>taiwana</italic> Chûjô [h] / DET. M. CHUJO [p, g] // 2186 [p, w] // <bold>Lectotypus</bold> [p] / <italic><tp:taxon-name>Paraulaca taiwana</tp:taxon-name></italic> ♂ [p] / Chûjô, 1935 [p] / des. C.-F. Lee, 2014 [p, r]”. Paralectotypes: 3♀♀ (TARI), same as lectotype but with “756, 2188, and 2189”; 1♂ (TARI): “Arisan [= Alishan], [h] / 1912-X-10 [h] / Col. I. Nitobe [p, w] // <italic><tp:taxon-name>Paridea</tp:taxon-name></italic> n sp. [h] / Det. Shiraki [p, w] // <italic><tp:taxon-name>Aulacophora</tp:taxon-name></italic> ? [h] / <italic>quadriplagiata</italic> Baly [h] / Det. Shiraki [p, w] // COTYPE [p, circle label with yellow letters] // <italic><tp:taxon-name>Paraulaca</tp:taxon-name></italic> [h] / <italic>taiwana</italic> Chûjô [h] / DET. M. CHUJO [p, g] // 755 [p, w]”; 1♀ (TARI): “Arisan [= Alishan] [p] / Formosa [p] / 25.X.1933 [p] / Col. M. CHUJO [p] // COTYPE [p, circle label with yellow letters] // <italic><tp:taxon-name>Paraulaca</tp:taxon-name></italic> [h] / <italic>taiwana</italic> Chûjô [h] / DET. M. CHUJO [p, g] // No. 1338 [p, w]”; 1♂ (TARI): “Rakuraku [in Hualien] [p] / 18.IV.1924 [p] / T. Shiraki [p, w] // COTYPE [p, circle label with yellow letters] // <italic><tp:taxon-name>Paraulaca</tp:taxon-name></italic> [h] / <italic>taiwana</italic> Chûjô [h] / DET. M. CHUJO [p, g] // 2191 [p, w]”; 1♀ (TARI): “Funkiko [= Fenchihu, in Chiayi] [h] / 16.II.1926 [h] / Col. J. Sonan [p, w] // COTYPE [p, circle label with yellow letters] // <italic><tp:taxon-name>Paraulaca</tp:taxon-name></italic> [h] / <italic>taiwana</italic> Chûjô [h] / DET. M. CHUJO [p, g] // 2190 [p, w]”; 1♀ (TARI): “Raisha [= Laiyi, in Pingtung] [p] / 30-VIII-1927 [p] / J. Sonan [p, w] // COTYPE [p, circle label with yellow letters] // <italic><tp:taxon-name>Paraulaca</tp:taxon-name></italic> [h] / <italic>taiwana</italic> Chûjô [h] / DET. M. CHUJO [p, g] // 2187 [p, w]”; 1♀ (SDEI): “Suisharyo [= Shuisheliao, in Chiayi] [p] / Formosa [p] / H. Sauter X.11 [p, w] // Syntypus [p, r] // <italic><tp:taxon-name>Paraulaca</tp:taxon-name></italic> [h] / <italic>taiwana</italic> [h] / Chûjô [h] / DET. M. CHUJO [p, g] // DEI Müncheberg [p] / Col – 04211 [p, g]”; 1♂ (SDEI): “Taihorinsho [= Talin, in Chiayi] [p] / Formosa [p] / H. Sauter [p] X 09 [h, w] // Syntypus [p, r] // <italic><tp:taxon-name>Paraulaca</tp:taxon-name></italic> [h] / <italic>taiwana</italic> [h] / Chûjô [h] / DET. M. CHUJO [p, g] // DEI Müncheberg [p] / Col – 04212 [p, g]”. Each paralectotype has a type label: “<bold>Paralectotypus</bold> [p] / <italic><tp:taxon-name>Paraulaca taiwana</tp:taxon-name></italic> ♂ [or ♀] [p] / Chûjô, 1935 [p] / des. C.-F. Lee, 2014 [p, pink label]”</p></tp:treatment-sec><tp:treatment-sec sec-type="Additional material examined"><title>Additional material examined</title><p><bold>(n = 503).</bold> <bold>TAIWAN:</bold> <bold>Chiayi:</bold> 1♀, Arisan (= Alishan), 2–23.X.1918, leg. J. Sonan &amp; M. Yoshino (BMHH); 2♀♀, Alishan, 5–9.VIII.1981, leg. L. Y. Chou and S. C. Lin; 1♀, same locality, 27.VI.2010, leg. U. Ong; 2♂♂, Laichitashan, 19.III.2009, leg. H. Lee; <bold>Hsinchu:</bold> 1♀, Litungshan, 3.V.2008, leg. Y.-L. Lin; 1♂, Mamei, 4.V.2008, leg. H.-F. Yu; 1♀, same locality, 18.V.2008, leg. M.-H. Tsou; 1♂, Shihlei, 6.III.2010, leg. Y.-L. Lin; 1♂, Talu logging trail, 29.IV.2008, leg. Y.-L. Lin; 1♀, same locality, 19.VI.2010, leg. Y.-L. Lin; 1♂, same locality, 17.III.2012, leg. Y.-L. Lin; <bold>Hualien:</bold> 1♂, Huitouwan, 10.VII.2007, leg. C.-F. Lee; 1♀, Tayuling, 9–16.VI.1980, leg. K. S. Lin and B. H. Chen; <bold>Ilan:</bold> 1♂, Mingchi, 20.IV.2007, leg. H.-H. Li; 1♀, Taipingshan, 12.VI.2007, leg. Y.-C. Chang; 1♂, Tuchang, 1.III.2007, leg. H.-H. Li; <bold>Kaoshiung:</bold> 1♂, Chungchihkuang, 16.IV.2012, leg. L.-P. Hsu; 2♂♂, 1♀, 10–13.X.2012, leg. L.-P. Hsu; 15♂♂, Erchituan, 1.III.2009, leg. U. Ong; 2♂♂, 1♀, same locality, 1.V.2009, leg. U. Ong; 3♂♂, 1♀, same locality, 21.VI.2010, leg. U. Ong; 1♂, same locality, 8.III.2013, leg. B.-X. Guo; 1♂, Southern C.-I. Hwy, 19.IX.2008, leg. L. Dembick (BMNH); 1♂, Shihshan logging trail, 23.III.2009, leg. H. Lee; 4♀♀, Tengchih, 2–5.VI.2008, leg. C.-F. Lee; 2♂♂, same locality, 12.III.2013, leg. Y.-T. Chung; 1♂, same locality, 19.III.2013, leg. Y.-T. Chung; 3♂♂, same locality, 31.III.2013, leg. W.-C. Liao; 2♂♂, same locality, 8.VI.2013, leg. W.-C. Liao; 1♀, same locality, 15.VI.2013, leg. B.-X. Guo; 2♂♂, same locality, 6.VII.2013, leg. W.-C. Liao; 2♂♂, 10.VIII.2013, leg. W.-C. Laio; 1♂, 1♀, Tona logging trail, 25.II.2013, leg. Y.-T. Chung; <bold>Nantou:</bold> 2♀♀, Hoshe, 22.VII.1982, leg. L. Y. Chou and T. Lin; 1♀, Hsitou, 12.IX.2009, leg. C.-F. Lee; 1♂, same locality, 10.V.2010, leg. Y.-T. Wang; 1♀, Lushan, 28.VI.1981, leg. K. S. Lin and W. S. Tang; 1♀, same locality, 6.VIII.2008, leg. H. Medel &amp; M. V. L. Barclay (BMNH); 1♀, same locality, 8.VIII.2008, leg. H. Medel, U. Ong, M. V. L. Barclay &amp; R. Ewers (BMNH); 1♀, Meifeng, 10.V.1979, leg. K. C. Chou; 3♂♂, 3♀♀, same locality, 20–<!--PageBreak-->22.VI.1979, leg. K. S. Lin and B. H. Chen; 2♀♀, same locality, 29.VIII-10.IX.1979; 3♂♂, same locality, 2–12.X.1979; 1♂, 1♀, same locality, 24.X.1979, leg. K. C. Chou; 1♂, 1♀, same locality, 25.X-7.XI.1979; 1♀, same locality, 2–4.VI.1980, leg. L. Y. Chou &amp; C. C. Chen; 3♀♀, same locality, 8.VI.1980, leg. K. S. Lin and B. H. Chen; 1♂, 3♀♀, same locality, 26.VIII.1980, leg. K. S. Lin and C. H. Wang; 1♂, 4♀♀, same locality, 5–9.X.1980, leg. C. C. Chen and C. C. Chien; 4♂♂, 7♀♀, same locality, 7–9.V.1981, leg. K. S. Lin and S. C. Lin; 2♀♀, same locality, 24–26.VI.1981, leg. K. S. Lin and W. S. Tang; 1♂, same locality, 28–29.VIII.1981, leg. L. Y. Chou and S. C. Lin; 1♀, same locality, 22.V.1982, leg. L. Y. Chou; 1♀, same locality, 15.VII.1982, leg. S. C. Lin and C. N. Lin; 1♂, same locality, 4–7.X.1982, leg. K. C. Chou; 1♂, 1♀, same locality, 8–11.V.1984, leg. K. C. Chou and C. C. Pan; 1♀, Mong Gwu, 14 km E of Puli, 20.IV.2002, leg. D. Anstine, G. Fabián &amp; O. Merkl (JBCB); 1♀, Sungkang, 13–15.IX.1984, leg. K. S. Lin and S. C. Lin; 1♀, same locality, 3.VII.2008, leg. M.-H. Tsou; 1♀, Tsuifeng, 8.V.1981, leg. K. S. Lin and S. C. Lin; 1♀, same locality, 12–14.IX.1984, leg. K. S. Lin and S. C. Lin; 1♂, Tungpu, 20–22.VI.1980, leg. C. C. Chen; 6♂♂, 8♀♀, same locality, 25–29.IX.1980, leg. L. Y. Chou and T. Lin; 8♂♂, 9♀♀, same locality, 28.IV-2.V.1981, leg. T. Lin and C. J. Lee; 9♂♂, 6♀♀, same locality, 5–8.X.1981, leg. T. Lin and W. S. Tang; 9♂♂, 11♀♀, same locality, 18–23.XI.1981, leg. T. Lin and W. S. Tang; 9♂♂, 21♀♀, same locality, 19–23.VII.1982, leg. L. Y. Chou and T. Lin; 2♂♂, 4♀♀, same locality, 22–25.XI.1982, leg. K. C. Chou and S. P. Huang; 5♂♂, 6♀♀, same locality, 20–24.VI.1983, leg. K. C. Chou and C. Y. Wong; 16♂♂, 28♀♀, same locality, 23–27.VII.1984, leg. K. C. Chou and C. H. Yang; 2♂♂, same locality, XI.1985, leg. K. S. Lin; 1♂, 1♀, Salihsien-shi near Tungpu, 23.XI.2002, leg. L. Ronkay &amp; O. Merkl (JBCB, HNHM); 2♂♂, 2♀♀, Wanfengtsun, 2.IV.2008, leg. W.-T. Liu; 1♀, same locality, 24.IV.2008, leg. W.-T. Liu; 1♂, same locality, 8.VII.2008, leg. W.-T. Liu; 2♂♂, Wushe, 19–23.VI.1979, leg. K. S. Lin and B. H. Chen; 1♀, same locality, 20–22.VI.1980, leg. C. C. Chen; 2♀♀, same locality, 8.X.1980, leg. C. C. Chen and C. C. Chien; 2♀♀, same locality, 6–11.V.1981, leg. K. S. Lin and S. C. Lin; 1♀, same locality, 23–28.VI.1981, leg. K. S. Lin and W. S. Tang; 1♀, same locality, 4.VIII.1981, leg. T. Lin and W. S. Tang; 1♂, same locality, 14.VII.1982, leg. S. C. Lin and C. N. Lin; 10♂♂, 4♀♀, same locality, 30.VIII.-2.IX.1982, leg. L. Y. Chou and K. C. Chou; 4♂♂, 1♀, same locality, 7–8.X.1982, leg. K. C. Chou; 3♂♂, 3♀♀, same locality, 19–22.IV.1983, leg. K. C. Chou and S. P. Huang; 2♂♂, 2♀♀, same locality, 7.V.1984, leg. K. C. Chou and C. C. Pan; 2♂♂, 2♀♀, same locality, 17.VIII.1984, leg. K. S. Lin; 1♂, same locality, 11–15.IX.1984, leg. K. S. Lin; 6♂♂, 1♀, same locality, 23.III.2009, leg. U. Ong; 1♂, same locality, 21.VI.2009, leg. U. Ong; 1♂, 11♀♀, Kao-Leng Dyi, 18 km W of Wushe, 18.–19.IV.2002, leg. D. Anstine, G. Fabián &amp; O. Merkl (HNHM, 1♀ JBCB); <bold>Pingtung:</bold> 1♀, Lilungshan, 5.XI.2009, leg. M.-H. Tsou; 4♂♂, Machia, 11.III.2013, leg. Y.-T. Chung; 1♂, Peitawushan, 25.VI.2012, leg. J.-C. Chen; 2♂♂, 1♀, Tahanshan, 24.VI.2007, leg. C.-F. Lee; 4♂♂, 4♀♀, same locality, 18–20.VII.2007, leg. C.-F. Lee and M.-H. Tsou; 1♀, same locality, 25.V.2008, leg. C.-F. Lee; 1♂, 1♀, same locality, 4.VII.2008, leg. M.-H. Tsou; 2♀♀, 21.III.2009, leg. M.-H. Tsou; 1♀, <!--PageBreak-->same locality, 5.IV.2009, leg. C.-F. Lee; 1♀, same locality, 18.V.2009, leg. M.-L. Jeng; 1♂, same locality, 28.VI.2009, leg. Y.-T. Chung; 1♂, same locality, 7.IX.2009, leg. U. Ong; 1♀, same locality, 3.XI.2009, leg. M.-H. Tsou; 1♂, 11.I.2010, leg. J.-C. Chen; 1♂, same locality, 28.VIII.2010, leg. Y.-L. Lin; 1♀, same locality, 5.VII.2011, leg. M.-H. Tsou; 1♂, same locality, 14.VIII.2011, leg. Y.-T. Wang; 2♂♂, same locality, 6.I.2012, leg. Y.-T. Chung; 1♀, same locality, 3.VI.2012, leg. W.-C. Liao; 1♀, same locality, 30.VII.2012, leg. Y.-T. Chung; 3♂♂, same locality, 20.X.2012, leg. W.-C. Liao; 1♀, same localtity, 10.XI.2012, leg. W.-C. Liao; 1♂, same locality, 15.XII.2012, leg. W.-C. Liao; 1♂, same locality, 14.I.2013, leg. Y.-T. Chung; 3♂♂, same locality, 26.II.2013, leg. Y.-T. Chung; 1♀, same locality, 14.III.2013, leg. Y.-T. Chung; 8♂♂, 2♀♀, same locality, 26.III.2013, leg. C.-F. Lee; 1♂, 2♀♀, same locality, 3.IV.2013, leg. Y.-T. Chung; 2♀♀, same locality, 25.V.2013, leg. Y.-T. Chung; 1♀, same locality, 2.VII.2013, leg. Y.-T. Chung; 1♀, same locality, 3.VII.2013, leg. B.-X. Guo; 2♂♂, 1♀, same locality, 1.X.2013, leg. Y.-T. Chung; 6♂♂, 5♀♀, Wutai, 12.IV.2009, leg. U. Ong; 2♀♀, same locality 9–12.V.1009, leg. U. Ong; 1♂, same locality, 17.V.2009, leg. U. Ong; 1♂, same locality, 1.IV.2010, leg. U. Ong; <bold>Taichung:</bold> 2♂♂, Anmashan, 16.VII.2007, leg. M.-H. Tsou; 1♀, same locality, 22.IX.2007, leg. M.-H. Tsou; 2♀♀, same locality, 7.VI.2010, leg. C.-F. Lee; 2♂♂, Chiapaotai, 14–18.X.1980, leg. K. S. Lin and C. H. Wang; 2♀♀, Kukuan, 14–17.X.1980, leg. K. S. Lin and C. H. Wang; <bold>Tainan:</bold> 2♂♂, 1♀, Kantoushan, 14.III.2010, leg. M.-H. Tsou; 1♀, Meiling, 28.XII.2008, leg. U. Ong; 2♂♂, 5♀♀, same locality, 24.III.2011, leg. U. Ong; 1♀, same locality, 24.IV.2013, leg. B.-X. Guo; 1♂, same locality, 7.VI.2013, leg. Y.-T. Chung; 1♂, Pichien, 11.II.2009, leg. U. Ong; <bold>Taipei</bold>, 1♀, Chutzuhu, 26.V.1983, leg. K. C. Chou; 1♂, same locality, 29.IV.2007, leg. M.-H. Tsou; <bold>Taitung:</bold> 1♀, Chihpen, 17–18.II.1982, leg. L. Y. Chou and K. C. Chou; 2♂♂, 1♀, Guanshan, 31.X.2009, leg. P.-F. Wang; 7♂♂, Hsiangyang, 14.VIII.2012, leg. C.-F. Lee; 1♂, Lichia, 2.VI.2009, leg. U. Ong; 1♀, Litao, 23.VI.2010, leg. M.-H. Tsou; 1♀, same locality, 4.X.2010, leg. M.-H. Tsou; 1♀, Liyuan, 19.VI.2013, leg. C.-F. Lee; 5♀♀, Motien, 23–24.VI.2010, leg. M.-H. Tsou; 12♂♂, same locality, 5.X.2010, leg. C.-F. Lee; 1♂, same locality, 19.VI.2011, leg. C.-F. Lee; 4♂♂, Taimali, 20.III.2008, P.-F. Wang; 1♂, Wulu logging trail, 26.IX.2007, leg. J.-F. Tsai; <bold>Taoyuan:</bold> 1♂, Paling, 3–5.V.1983, leg. K. C. Chou and C. C. Pan; 2♂♂, 2♀♀, Sankuang, 17.X.2009, leg. Y.-L. Lin. If not otherwise stated, all specimens deposited in TARI.</p></tp:treatment-sec><tp:treatment-sec sec-type="Diagnosis"><title>Diagnosis.</title><p>This species is similar to <italic><tp:taxon-name>Paridea (Paridea) sinensis</tp:taxon-name></italic> in general color pattern but differs in possessing extremely variable black spots on the elytra, the smaller external process on the penis and the abruptly widened apex of the penis in lateral view (the external processes are extremely long and the penis is slender in lateral view in <italic><tp:taxon-name>Paridea (Paridea) sinensis</tp:taxon-name></italic>) and the modified apical margin of the fifth abdominal ventrite of females (<xref ref-type="fig" rid="F13">Fig. 87</xref>).</p></tp:treatment-sec><tp:treatment-sec sec-type="Males"><title>Males.</title><p>Length 5.1–5.9 mm, width 2.8–3.2 mm. General color (<xref ref-type="fig" rid="F12">Figs 74–76</xref>) yellowish brown, two pairs of black spots on elytra, anterior one near humerus and other subapical, sizes of spots variable, sometimes spots enlarged and connected with each <!--PageBreak--><!--PageBreak-->other (<xref ref-type="fig" rid="F12">Fig. 77</xref>), even whole elytra black except apices (<xref ref-type="fig" rid="F12">Fig. 78</xref>), sometimes black spots reduced (<xref ref-type="fig" rid="F12">Fig. 79</xref>); outer margins of femora and tibiae black; metathoracic ventrites black. Eighth abdominal tergite (<xref ref-type="fig" rid="F13">Fig. 88</xref>) weakly sclerotized, transverse and wide, apical margin slightly emarginate at middle, with dense long seta along apical margin. Penis (<xref ref-type="fig" rid="F13">Figs 83–84</xref>) wide; apex tubular, curved from lateral view; strongly widened near apex from lateral view; external process small, smaller than medial process; medial process wide apex with several setae.</p><fig id="F12" position="float" orientation="portrait"><label>Figures 74–82.</label><caption><p><italic><tp:taxon-name>Paridea</tp:taxon-name></italic> species. <bold>74</bold> <italic><tp:taxon-name>Paridea (Paridea) taiwana</tp:taxon-name></italic>, male, dorsal view <bold>75</bold> ditto, ventral view <bold>76</bold> ditto, lateral view <bold>77</bold> <italic><tp:taxon-name>Paridea (Paridea) taiwana</tp:taxon-name></italic>, black spots enlarged <bold>78</bold> <italic><tp:taxon-name>Paridea (Paridea) taiwana</tp:taxon-name></italic>, black elytra with yellow apices <bold>79</bold> <italic><tp:taxon-name>Paridea (Paridea) taiwana</tp:taxon-name></italic>, black spots reduced <bold>80</bold> <italic><tp:taxon-name>Paridea (Paridea) testacea</tp:taxon-name></italic>, female, dorsal view <bold>81</bold> ditto, ventral view <bold>82</bold> ditto, ventral view.</p></caption><graphic xmlns:xlink="http://www.w3.org/1999/xlink" xlink:href="zookeys-405-083-g012.jpg" position="float" orientation="portrait" xlink:type="simple"/></fig><fig id="F13" position="float" orientation="portrait"><label>Figures 83–89.</label><caption><p><italic><tp:taxon-name>Paridea (Paridea) taiwana</tp:taxon-name></italic>. <bold>83</bold> Penis, dorsal view <bold>84</bold> Penis, lateral view <bold>85</bold> Eighth abdominal sternite <bold>86</bold> Gonocoxae <bold>87</bold> Fifth abdominal ventrite <bold>88</bold> Eighth abdominal tergite <bold>89</bold> Spermatheca.</p></caption><graphic xmlns:xlink="http://www.w3.org/1999/xlink" xlink:href="zookeys-405-083-g013.jpg" position="float" orientation="portrait" xlink:type="simple"/></fig></tp:treatment-sec><tp:treatment-sec sec-type="Females"><title>Females.</title><p>Length 4.8–7.1 mm, width 2.7–3.7 mm. Similar to male; apical margin of last abdominal ventrite emarginate at middle, slightly convex at emargination. Gonocoxae (<xref ref-type="fig" rid="F13">Fig. 86</xref>) slender, apex of each gonocoxa with seven or eight setae from apical 1/7 to apex; connection of gonocoxae extremely slender, base slender. Sternite VIII (<xref ref-type="fig" rid="F13">Fig. 89</xref>) weakly sclerotized; apex wide, apical margin concave at middle, surface with dense long setae along apical margin, spiculum short. Spermathecal receptaculum (<xref ref-type="fig" rid="F2">Fig. 15</xref>) slightly swollen; pump extremely long, strongly curved; spermathecal duct short, stout, shallowly projecting into receptaculum.</p></tp:treatment-sec><tp:treatment-sec sec-type="Distribution"><title>Distribution.</title><p>Endemic to Taiwan. It is the most common and widespread species of the genus in Taiwan (<xref ref-type="fig" rid="F10">Fig. 66</xref>).</p></tp:treatment-sec><tp:treatment-sec sec-type="Host plant"><title>Host plant.</title><p><tp:taxon-name>Cucurbitaceae</tp:taxon-name>: <italic><tp:taxon-name>Thladiantha nudiflora</tp:taxon-name></italic> Hemsl. ex Forbes &amp; Hemsl.</p></tp:treatment-sec><tp:treatment-sec><!--Section generated to contain objects referenced in tp:taxon-treatment.--><fig id="F2" position="float" orientation="portrait"><label>Figures 10–16.</label><caption><p><italic><tp:taxon-name>Paridea (Semacia) houjayi</tp:taxon-name></italic> sp. n. <bold>10</bold> Penis, dorsal view <bold>11</bold> Penis, lateral view <bold>12</bold> Eighth abdominal tergite <bold>13</bold> Gonocoxae <bold>14</bold> Fifth abdominal ventrite <bold>15</bold> Eighth abdominal sternite <bold>16</bold> Spermatheca.</p></caption><graphic xmlns:xlink="http://www.w3.org/1999/xlink" xlink:href="zookeys-405-083-g002.jpg" position="float" orientation="portrait" xlink:type="simple"/></fig><fig id="F10" position="float" orientation="portrait"><label>Figures 64–67.</label><caption><p>Distribution map of <italic><tp:taxon-name>Paridea</tp:taxon-name></italic> species, solid line: 1000 m, broken line: 2000 m. <bold>64</bold> <italic><tp:taxon-name>Paridea (Paridea) cyanipennis</tp:taxon-name></italic> <bold>65</bold> <italic><tp:taxon-name>Paridea (Paridea) sauteri</tp:taxon-name></italic> <bold>66</bold> <italic><tp:taxon-name>Paridea (Paridea) taiwana</tp:taxon-name></italic> <bold>67</bold> <italic><tp:taxon-name>Paridea (Paridea) testacea</tp:taxon-name></italic>.</p></caption><graphic xmlns:xlink="http://www.w3.org/1999/xlink" xlink:href="zookeys-405-083-g010.jpg" position="float" orientation="portrait" xlink:type="simple"/></fig></tp:treatment-sec><ref-list><ref id="B18"><mixed-citation xmlns:xlink="http://www.w3.org/1999/xlink" xlink:type="simple"><person-group><name name-style="western"><surname>Kimoto</surname><given-names>S</given-names></name></person-group> (<year>1966</year>) <article-title>A list of the Chrysomelid specimens of Taiwan preserved in the Zoological Museum, Berlin.</article-title><source>Esakia</source><volume>5</volume>: <fpage>21</fpage>-<lpage>38</lpage>.</mixed-citation></ref><ref id="B8"><mixed-citation xmlns:xlink="http://www.w3.org/1999/xlink" xlink:type="simple"><person-group><name name-style="western"><surname>Chûjô</surname><given-names>M</given-names></name></person-group> (<year>1962</year>) <article-title>A taxonomic study on the Chrysomelidae (Insecta: Coleoptera) from Formosa. Part IX. Subfamily Galerucinae.</article-title><source>The Philippine Journal of Science</source><volume>91</volume>: <fpage>1</fpage>-<lpage>239</lpage>.</mixed-citation></ref><ref id="B10"><mixed-citation xmlns:xlink="http://www.w3.org/1999/xlink" xlink:type="simple"><person-group><name name-style="western"><surname>Chûjô</surname><given-names>M</given-names></name></person-group> (<year>1965</year>) <article-title>Chrysomelid-beetles of Formosa (I).</article-title><source>Special Bulletin of Lepidopterological Society of Japan</source><volume>1</volume>: <fpage>88</fpage>-<lpage>104</lpage>.</mixed-citation></ref></ref-list></tp:taxon-treatment>
