# Supplementary material for: Revision of the genus Paridea Baly, 1886 from Taiwan (Coleoptera, Chrysomelidae, Galerucinae)
Source: Zookeys. 2014 Apr 28;(405):83–125. doi: 10.3897/zookeys.405.7458 (PMC4023269; doi:10.3897/zookeys.405.7458)
Supplement: XML Treatment for Paridea (Paridea) testacea [file zookeys.405.7458-treatment8.xml]

<!DOCTYPE tp:taxon-treatment
  PUBLIC "-//TaxonX//DTD Taxonomic Treatment Publishing DTD v0 20100105//EN" "tax-treatment-NSO.dtd">
<tp:taxon-treatment xmlns:tp="http://www.plazi.org/taxpub"><tp:treatment-meta><mixed-citation publication-type="journal"><person-group><name><surname>Lee</surname><given-names>Chi-Feng</given-names></name><name><surname>Bezděk</surname><given-names>Jan</given-names></name></person-group><article-title>Revision of the genus <italic>Paridea</italic> Baly, 1886 from Taiwan (Coleoptera, Chrysomelidae, Galerucinae)</article-title><source>Zookeys</source><day>28</day><month>4</month><year>2014</year><volume>2014</volume><issue>405</issue><fpage>83</fpage><lpage>125</lpage><pub-id pub-id-type="doi">10.3897/zookeys.405.7458</pub-id></mixed-citation></tp:treatment-meta><tp:nomenclature><tp:taxon-name>
                        <tp:taxon-name-part taxon-name-part-type="genus">Paridea</tp:taxon-name-part>
                        (<tp:taxon-name-part taxon-name-part-type="subgenus">Paridea</tp:taxon-name-part>)
                        <tp:taxon-name-part taxon-name-part-type="species">testacea</tp:taxon-name-part>
                        <object-id xmlns:xlink="http://www.w3.org/1999/xlink" xlink:type="simple">http://species-id.net/wiki/Paridea_testacea</object-id>
                    </tp:taxon-name><tp:taxon-authority>Gressitt &amp; Kimoto, 1963</tp:taxon-authority><tp:nomenclature-citation-list><tp:nomenclature-citation><tp:taxon-name>Paridea (Paridea) testacea</tp:taxon-name><comment> Gressitt &amp; Kimoto, 1963: 515; <xref ref-type="bibr" rid="B19">Kimoto 1969</xref>: 33; <xref ref-type="bibr" rid="B22">Kimoto 1989a</xref>: 251; <xref ref-type="bibr" rid="B24">Kimoto 1991</xref>: 11.</comment></tp:nomenclature-citation><tp:nomenclature-citation><tp:taxon-name>Paraulaca flavipennis</tp:taxon-name><comment> Chûjô, 1935: 165 (nec <xref ref-type="bibr" rid="B27">Laboissière 1930</xref>: 334); <xref ref-type="bibr" rid="B7">Chûjô 1938</xref>: 138; <xref ref-type="bibr" rid="B18">Kimoto 1966</xref>: 29 (as synonym of <italic><tp:taxon-name>Paridea testacea</tp:taxon-name></italic>). synonym confirmed</comment></tp:nomenclature-citation><tp:nomenclature-citation><tp:taxon-name>Paraulaca (Paraulaca) flavipennis</tp:taxon-name><comment>: <xref ref-type="bibr" rid="B8">Chûjô 1962</xref>: 193 (redescription); <xref ref-type="bibr" rid="B10">Chûjô 1965</xref>: 97.</comment></tp:nomenclature-citation><tp:nomenclature-citation><tp:taxon-name>Paridea (Paridea) formosana</tp:taxon-name><comment> Yang, 1991: 272. (replacement name for <italic><tp:taxon-name>Paraulaca flavipennis</tp:taxon-name></italic>)</comment></tp:nomenclature-citation></tp:nomenclature-citation-list></tp:nomenclature><tp:treatment-sec sec-type="Type locality"><title>Type locality.</title><p>China, Fujian, Shaowu, Tachulan.</p></tp:treatment-sec><tp:treatment-sec sec-type="Type material examined"><title>Type material examined.</title><!--PageBreak--><p><italic><tp:taxon-name>Paridea (Paridea) testacea</tp:taxon-name></italic>: Holotype female (BPBM), pinned, labeled: “Fukien, S. China [p] / Shawu, TaChu[p]Lan [h] / III-29-42 [h] T. C. Maa [p, w] // HOLOTYPE [p] ♂ [h] / <italic><tp:taxon-name>Paridea</tp:taxon-name></italic> [h] / (<italic><tp:taxon-name>Paridea</tp:taxon-name></italic>) [h] / <italic>testacea</italic> [h] / Gressitt &amp; Kimoto [p, r] // <italic>Paridea (P.)</italic> [h] / <italic>testacea</italic> [h] / sp. 3 [h] / holo [h] / Det. S. Kimoto [p, w]”. <xref ref-type="bibr" rid="B13">Gressitt and Kimoto (1963)</xref> indicated that the holotype is a male. Actually it is a female. Paratypes: 1♀: “Fukien, S. China [p] / Shaowu, Tachulan [p] / IV.11.[h]194[p]3[h] T. Maa [p, w] // T. C. Maa, collec- [p] / tor. L. Gressitt [p] / collection [p, w] // allo [h] // <italic><tp:taxon-name>Paridea</tp:taxon-name></italic> [h] / <italic>testacea</italic> [h] / ♀ G &amp; K [h] / Gressitt &amp; Kimoto det. 196[p]1[h, w] // ALLOTYPE [p] / <italic><tp:taxon-name>Paridea</tp:taxon-name></italic> [h] / <italic>testacea</italic> [h] / S. Kimoto [h] / J. L. Gressit [p, r]; 1♀ (BPBM): “Fukien S. China [p] / ShaoWu TaChuFung [h] / IV-24-[h],19[p]42[h] T.C.Maa [p, w] // PARATYPE [p] / <italic><tp:taxon-name>Paridea</tp:taxon-name></italic> [h] / <italic>testacea</italic> [h] / Gressitt &amp; Kimoto [p, y] // <italic><tp:taxon-name>Paridea</tp:taxon-name></italic> [h] / <italic>testacea</italic> [h] / G &amp; K [h] / Gressitt &amp; Kimoto det. 1961 [p, w]”; 1♀ (BPBM): “Fukien. S. China [p] / Shaowu, Tachulan [p] V.31[h].194[p]2[h] T. Maa [p, w] // T.C.Maa, collec- [p] tor. L.Gressitt [p] / collection [p] // <italic><tp:taxon-name>Paridea</tp:taxon-name></italic> [h] / <italic>testacea</italic> [h] / G &amp; K [h] / Gressitt &amp; Kimoto det. 1961 [p, w]”; 1♀ (CAS): “FUKIEN, S. China [p] / Shaowu: Tachulan [p] / 1000 m. T. Maa [p, w] // Apr. 8, 1943 [h, w] // NO 6 [p, w] // PARATYPE [p] / <italic><tp:taxon-name>Paridea</tp:taxon-name></italic> [h] / <italic>testacea</italic> [h] / Gressitt &amp; Kimoto [p, y] // <italic><tp:taxon-name>Paridea</tp:taxon-name></italic> [h] / <italic>testacea</italic> [h] / G &amp; K [h] / Gressitt &amp; Kimoto det. 1961 [p, w]”; 1♀ (CAS): “FUKIEN, S. China [p] / Shaowu: Tachulan [p] / 1000 m. T. Maa [p, w] // Apr. 17, 1943 [h, w] // PARATYPE [p] / <italic><tp:taxon-name>Paridea</tp:taxon-name></italic> [h] / <italic>testacea</italic> [h] / Gressitt &amp; Kimoto [p, y] // <italic><tp:taxon-name>Paridea</tp:taxon-name></italic> [h] / <italic>testacea</italic> [h] / G &amp; K [h] / Gressitt &amp; Kimoto det. 1961 [p, w]”; 1♀ (BPBM): “FUKIEN, S. China [p] / Shaowu: Tachulan [p] / 1000 m. T. Maa [p, w] // APR. 27, 1943 [h, w] // <italic><tp:taxon-name>Paridea</tp:taxon-name></italic> [h] / <italic>testacea</italic> [h] / G &amp; K [h] / Gressitt &amp; Kimoto det. 196 [p] 1 [h, w] // PARATYPE [p] / <italic><tp:taxon-name>Paridea</tp:taxon-name></italic> [h] / <italic>testacea</italic> [h] / Gressitt &amp; Kimoto [p, y]”; 1♀ (CAS): “FUKIEN, S. China [p] / Shaowu: Tachulan [p] / 1000 m. T. Maa [p, w] // V-3-1943 [h, w] // PARATYPE [p] / <italic><tp:taxon-name>Paridea</tp:taxon-name></italic> [h] / <italic>testacea</italic> [h] / Gressitt &amp; Kimoto [p, y]”; 1♀ (CAS): “Fukien, S. China [p] / Shaowu, TaChuFung May. 6–10. 1943 [p] T. C. Maa [p, w] // PARATYPE [p] / <italic><tp:taxon-name>Paridea</tp:taxon-name></italic> [h] / <italic>testacea</italic> [h] / Gressitt &amp; Kimoto [p, y] // <italic><tp:taxon-name>Paridea</tp:taxon-name></italic> [h] / <italic>testacea</italic> [h] / G &amp; K [h] / Gressitt &amp; Kimoto det. 1961 [p, w]”, although the locality of this type is different locality from that of holotype, it is still regarded as paratypes since collecting date was included in the original description and bearing the same type label; 1♀ (BPBM), same data as preceding; 1♀ (BPBM): “Fukien, S. China [p] / Shaowu, TaChuFung [p] / V [h] / 26-29[h]-43. T. C. Maa [p, w] // PARATYPE [p] / <italic><tp:taxon-name>Paridea</tp:taxon-name></italic> [h] / <italic>testacea</italic> [h] / Gressitt &amp; Kimoto [p, y]”; 1♀ [BPBM]: “FUKIEN, S. China [p] / Shaowu: TaChuLan [p] / K.S. Lin [h] T. C. Maa [p, w] // PARATYPE [p] / <italic><tp:taxon-name>Paridea</tp:taxon-name></italic> [h] / <italic>testacea</italic> [h] / Gressitt &amp; Kimoto [p, y] // <italic><tp:taxon-name>Paridea</tp:taxon-name></italic> [h] / <italic>testacea</italic> [h] / G &amp; K [h] / Gressitt &amp; Kimoto det. 1961 [p, w]”; 1♀ (BPBM): “Fukien. S. China [p] / Shaowu, Tachulan [p] / VI.2[h].194[p]3[h] T. Maa [p, w] // T.C. Maa, collec- [p] / tor. L. Gressitt [p] / collection [p, w] // PARATYPE [p] / <italic><tp:taxon-name>Paridea</tp:taxon-name></italic> [h] / <italic>testacea</italic> [h] / Gressitt &amp; Kimoto [p, y] // <italic><tp:taxon-name>Paridea</tp:taxon-name></italic> [h] / <italic>testacea</italic> [h] / G &amp; K [h] / J.L.Gressitt det. [p, w]”.</p><!--PageBreak--><p><italic><tp:taxon-name>Paraulaca flavipennis</tp:taxon-name></italic>: Lectotype male (TARI), pinned, here designated to fix the concept of <italic><tp:taxon-name>Paraulaca flavipennis</tp:taxon-name></italic> Chûjô and to ensure the universal and consistent interpretation of the same, labeled: “Formosa [p] / Arisan [= Alishan, in Chiayi], 1918. [p] / X 2-23. [p] / J. Sonan. [p, w] // COTYPE [p, circle label with yellow letters] // <italic><tp:taxon-name>Paraulaca</tp:taxon-name></italic> [h] / <italic>flavipennis</italic> [h] / Chûjô [h] / DET. M. CHUJO [p, g] // 2177 [p, w] // <bold>Lectotypus</bold> [p] / <italic><tp:taxon-name>Paraulaca flavipennis</tp:taxon-name></italic> ♂ [p] / Chûjô, 1935 [p] / des. C.-F. Lee, 2014 [p, r]”. Paralectotypes: 1♀, same as lectotype but with “2178”; 1♂ (TARI): “Arisan [=Alishan, in Chiayi] [h] / 1912.X.10 [h] / Col. I. Nitobe [p, w] // COTYPE [p, circle label with yellow letters] // <italic><tp:taxon-name>Paraulaca</tp:taxon-name></italic> [h] / <italic>flavipennis</italic> [h] / Chûjô [h] / DET. M. CHUJO [p, g] // one kept [h] / (not paratype) [h, w]”; 1♂ (TARI): “Arisan [= Alishan, in Chiayi] [p] / FORMOSA [p] / 25.X.1933 [p] / Col. M. CHUJO [p] // COTYPE [p, circle label with yellow letters] // <italic><tp:taxon-name>Paraulaca</tp:taxon-name></italic> [h] / <italic>flavipennis</italic> [h] / Chûjô [h] / DET. M. CHUJO [p, g] // No. 1345 [p, w]”; 1♂, 1♀ [TARI]: “Formosa [p] / Karenko [= Hualien], -19. [p] / VII 20-VIII 4. [p] / T. Okuni, [p] // COTYPE [p, circle label with yellow letters] // <italic><tp:taxon-name>Paraulaca</tp:taxon-name></italic> [h] / <italic>flavipennis</italic> [h] / Chûjô [h] / DET. M. CHUJO [p, g] // 2180 and 2181 [p, w]”; 1♀ (TARI): “Formosa [p] / Musha [= Wushe, in Nantou]. 1919 [p] / V 18 – VI 15 [p] / T. Okuni, [p, w] // COTYPE [p, circle label with yellow letters] // <italic><tp:taxon-name>Paraulaca</tp:taxon-name></italic> [h] / <italic>flavipennis</italic> [h] / Chûjô [h] / DET. M. CHUJO [p, g] // 2179 [p, w]”; 1♂, 1♀ (TARI): “Formosa [p] / Shinchiku [= Hsinchu], -18. [p, w] / VII 1-30. [p] / J. Sonan, [p, w] // COTYPE [p, circle label with yellow letters] // <italic><tp:taxon-name>Paraulaca</tp:taxon-name></italic> [h] / <italic>flavipennis</italic> [h] / Chûjô [h] / DET. M. CHUJO [p, g)] // 2175 and 2176 [p, w]”; 1♂ (TARI): “Formosa [p] / Y. Miwa [p] // 西村[= Hsitsun, in Maoli] [h] / 24.7.1929 [h, w] [on the back] // COTYPE [p, circle label with yellow letters] // <italic><tp:taxon-name>Paraulaca</tp:taxon-name></italic> [h] / <italic>flavipennis</italic> [h] / Chûjô (h) / DET. M. CHUJO [p, g] // 757 [p, w]”; 1♀ (TARI): “Formosa [p] / Y. Miwa [p] // Hsuangyuang (in Taoyuan) [written in Japanese] [h] / 23.7.1929 [h, w] [on the back] // COTYPE [p, circle label with yellow letters] // <italic><tp:taxon-name>Paraulaca</tp:taxon-name></italic> [h] / <italic>flavipennis</italic> [h] / Chûjô [h] / DET. M. CHUJO [p, g] // 2173 [p, w]”; 1♂ (TARI): “Piyasan [written in Japanese] [in Taoyuan] [h] / VII. 1933 [h] / R. takahashi [written in Japanese] [h] // COTYPE [p, circle label with yellow letters] // <italic><tp:taxon-name>Paraulaca</tp:taxon-name></italic> [h] / <italic>flavipennis</italic> [h] / Chûjô [h] / DET. M. CHUJO [p, g] // 2172 [p, w]”; 1♀ (TARI): “Fukiko [= Fenchihu, in Chiayi] [p] / 29-IV-1931 [p] / Col. T. Shiraki [p, w] // COTYPE [p, circle label with yellow letters] // <italic><tp:taxon-name>Paraulaca</tp:taxon-name></italic> [h] / <italic>flavipennis</italic> [h] / Chûjô [h] / DET. M. CHUJO [p, g] // 2171 [p, w]”; 1♂ (TARI): “Jujiro [= Shihtzulu, in Chiayi] [p] / 26-IV-1931 [p] / Col. T. Shiraki [p, w] // COTYPE [p, circle label with yellow letters] // <italic><tp:taxon-name>Paraulaca</tp:taxon-name></italic> [h] / <italic>flavipennis</italic> [h] / Chûjô [h] / DET. M. CHUJO [p, g] // 2170 [p, w]”; 1♂, 1♀ (SDEI): “Taihorin [= Talin, in Chiayi] [p] / Formosa [p] / H. Sauter, 1911 [p, w] // 7. VII [p, w] // Syntypus [p, r] // <italic><tp:taxon-name>Paraulaca</tp:taxon-name></italic> [h] / <italic>flavipennis</italic> [h] / Chûjô [h] / DET. M. CHUJO [p, g] // DEI Müncheberg [p] / Col – 04213 and 04214 [p, g]”. Each paralectotype has a type label: “<bold>Paralectotypus</bold> [p] / <italic><tp:taxon-name>Paraulaca flavipennis</tp:taxon-name></italic> ♂ [or ♀] [p] / Chûjô, 1935 [p] / des. C.-F. Lee, 2014 [p, pink label]”.</p></tp:treatment-sec><tp:treatment-sec sec-type="Specimens examined"><title>Specimens examined</title><p><bold>(n = 391).</bold> <bold>CHINA:</bold> <bold>Fujian:</bold> 1♂, Shaowu, Tachulan, 5.IV.1942, leg. T. C. Maa (BPBM); <bold>TAIWAN: Hsinchu:</bold> 1♀, Chienshih, 26.IX.2009, leg. H.-J. Chen (TARI); 1♀, Kuanwu, 30.IV.2010, leg. C.-F. Lee (TARI); 7♂♂, 1♀, same locality, 4.III.2010, leg, L.-H. Sun (TARI); 1♂, 1♀, Litungshan, 15.III.2009, leg. S.-F. Yu (TARI); 1♀, same locality, 6.VI.2010, leg. Y.-L. Lin (TARI); 1♂, same locality, 10.VII.2010, leg. Y.-L. Lin (TARI); 1♀, Lupi, 26.VII.2008, leg. M.-H. Tsou (TARI); 11♀♀, Mamei, 4.V.2008, leg. S.-F. Yu (TARI); 1♂, Peitelaman, 26.VI.2008, leg. S.-F. Yu (TARI); 1♂, Tahunshan, 8.IX.2009, leg. S.-F. Yu (TARI); 1♂, Wuchihshan, 27.III.2008, leg. H. Lee (TARI); 1♂, Wufeng, 17.III.2009, leg. S.-F. Yu (TARI); <bold>Ilan:</bold> 1♀, Taipingshan, 26–28.VII.1983, leg. L. Y. Chou (TARI); <bold>Kaoshiung:</bold> 2♂♂, Erhchituan, 21.VI.2010, leg. U. Ong (TARI); 3♀♀, same locality, 8.III.2013, leg. B.-X. Guo (TARI); <bold>Miaoli:</bold> 1♂, Kuantaoshan, 3.XI.2009, leg. S.-F. Yu (TARI); 1♂, same locality, 5.II.2012, leg. M.-H. Tsou (TARI); 1♂, Sanyi, 6.VII.2013, leg. Y.-T. Chung (TARI); <bold>Nantou:</bold> 1♂, Chingching, 5.III.2007, leg. H.-J. Chen (TARI); 2♂♂, 1♀, same locality, 27.VII.2013, leg. W.-C. Liao (TARI); 2♂♂, 3♀♀, Hoshe, 22.VII.1982, leg. L. Y. Chou &amp; T. Lin (TARI); 1♂, 1♀, Hua<!--PageBreak-->kang, 14.IX.2010, leg. C.-F. Lee (TARI); 1♀, Nanshanchi, 11.VII.2007, leg. M.-H. Tsou (TARI); 1♀, Meifeng, 20–22.VI.1979, leg. K. S. Lin &amp; B. H. Chen (TARI); 1♂, same locality, 29.VIII-10.IX.1979 (TARI); 1♂, same locality, 8–14.XI.1979 (TARI); 2♂♂, same locality, 2–12.X.1979 (TARI); 1♀, same locality, 24.X.1979, leg. K. C. Chou (TARI); 2♂♂, same locality, 25.X-7.XI.1979 (TARI); 1♂, 4♀♀, same locality, 5–9.X.1980, leg. C. C. Chen &amp; C. C. Chien (TARI); 1♀, same locality, 7–9.V.1981, leg. K. S. Lin &amp; S. C. Lin (TARI); 1♂, same locality, 28–29.VIII.1981, leg. L. Y. Chou &amp; S. C. Lin (TARI); 1♂, 3♀♀, same locality, 7.XI.1981, leg. S. C. Lin &amp; W. S. Tang (TARI); 1♂, same locality, 15.VII.1982, leg. S. C. Lin &amp; C. N. Lin (TARI); 12♂♂, 9♀♀, same locality, 31.VIII-2.IX.1982, leg. L. Y. Chou &amp; K. C. Chou (TARI); 1♂, 1♀, same locality, 4–7.X.1982, leg. K. C. Chou (TARI); 1♀, Rueiyan River Major Wildlife Habitat, 8.VIII.2008, leg. H. Medel &amp; M. V. L. Barclay (BMNH); 3♂♂, 1♀, Sungkang, 13–15.IX.1984, leg. K. S. Lin &amp; S. C. Lin (TARI); 1♂, 4.IV.2010, leg. Y.-T. Wang (TARI); 1♂, 4♀♀, Tsuifeng, 1–3.VIII.1981, leg. T. Lin &amp; W. S. Tang (TARI); 1♂, same locality, 27.VIII.1981, leg. L. Y. Chou &amp; S. C. Lin (TARI); 1♂, same locality, 1–3.IX.1982, leg. L. Y. Chou &amp; K. C. Chou (TARI); 1♂, 4♀♀, Tungpu, 20–22.VI.1980, leg. C. C. Chen (TARI); 2♂♂, 23♀♀, same locality, 28.IV-2.V.1981, leg. T. Lin &amp; C. J. Lee (TARI); 17♂♂, 10♀♀, same locality, 5–8.X.1981, leg. T. Lin &amp; W. S. Tang (TARI); 10♂♂, 9♀♀, same locality, 18–23.XI.1981, leg. T. Lin &amp; W. S. Tang (TARI); 27♂♂, 24♀♀, same locality, 19–23.VII.1982, leg. L. Y. Chou &amp; T. Lin (TARI); 7♂♂, 2♀♀, same locality, 22–25.XI.1982, leg. K. C. Chou &amp; S. P. Huang (TARI); 6♂♂, 5♀♀, same locality, 20–24.VI.1983, leg. K. C. Chou &amp; C. Y. Wong (TARI); 1♂, 13♀♀, same locality, 16–20.IV.1984, leg. K. C. Chou &amp; C. H. Yang (TARI); 27♂♂, 35♀♀, same locality, 23–27.VII.1984, leg. K. C. Chou &amp; C. H. Yang (TARI); 1♂, Wanfengtsun, 2.IV.2008, leg. W.-T. Liu (TARI); 1♂, same locality, 13.IV.2010, leg. W.-T. Liu (TARI); 1♂, Wushe, 23–28.VI.1981, leg. K. S. Lin &amp; W. S. Tang (TARI); 3♂♂, 6♀♀, 30.VIII-2.IX.1982, leg. L. Y. Chou &amp; K. C. Chou (TARI); 1♂, 1♀, same locality, 7–8.X.1982, leg. K. C. Chou (TARI); 1♂, 2♀♀, same locality, 19–22.IV.1983, leg. K. C. Chou &amp; S. P. Huang (TARI); 2♀♀, same locality, 7.V.1984, leg. K. C. Chou &amp; S. P. Huang (TARI); 1♂, same locality, 4.VIII.1984, leg. K. S. Lin (TARI); 5♂♂, same locality, 17.VIII.1984, leg. K. C. Chou (TARI); 1♂, same locality, 11–15.IX.1984, leg. K. S. Lin (TARI); 4♂♂, 1♀, same locality, 21–23.III.2009, leg. U. Ong (TARI); <bold>Pingtung:</bold> 1♀, Shouka, 22.III.2009, leg. M.-H. Tsou (TARI); 1♀, Tahanshan, 18.VII.2007, leg. C.-F. Lee (TARI); <bold>Taichung:</bold> 2♂♂, 3♀♀, Kukuan, 16.VII.2007, leg. M.-H. Tsou (TARI); 2♂♂, 1♀, Lishan, 16.VIII.1984, leg. K. S. Lin &amp; S. C. Lin (TARI); 4♀♀, Wushihkeng, 19.III.2008, leg. C.-F. Lee (TARI); 1♂, Yuantsuishan, 16.VII.2010, leg. J.-C. Chen (TARI); <bold>Taipei:</bold> 2♀♀, Guanyinshan, 14.-21.IV.2002, leg. G. Fabián &amp; Merkl O. (JBCB, HNHM); <bold>Taitung:</bold> 4♂♂, Motien, 5.X.2010, leg. C.-F. Lee (TARI); 1♂, 1♀, same locality, 23.V.2011, leg. C.-F. Lee (TARI); <bold>Taoyuan:</bold> 2♂♂, 3♀♀, Hsuanyuan, 16.III.2008, leg. M.-H. Tsou (TARI); 1♂, Sankuang, 17.X.2009, leg. Y.-L. Lin (TARI); 1♂, Tamanshan, 2.VIII.2008, leg. M.-H. Tsou (TARI); 1♀, Tungyangshan, 12.IV.2007, leg. H. Lee (TARI).</p><!--PageBreak--></tp:treatment-sec><tp:treatment-sec sec-type="Diagnosis"><title>Diagnosis.</title><p>The species is similar to a few individuals of <italic><tp:taxon-name>Paridea (Paridea) taiwana</tp:taxon-name></italic> having reduced black spots on the elytra but differs by the yellow femora and black tibiae (black outer margins of femora and tibiae in <italic><tp:taxon-name>Paridea (Paridea) taiwana</tp:taxon-name></italic>).</p><!--PageBreak--></tp:treatment-sec><tp:treatment-sec sec-type="Males"><title>Males.</title><p>Length 4.4–4.6 mm, width 2.4–2.5 mm. General color (<xref ref-type="fig" rid="F12">Figs 80–82</xref>) pale yellow; antenna brown; scutellum, tibia, and tarsi blackish brown; mesepimeron and metathoracic ventrites black. Eighth abdominal tergite (<xref ref-type="fig" rid="F14">Fig. 94</xref>) weakly sclerotized, transverse and wide, apical margin slightly emarginate at middle, with dense long seta along apical margin. Penis (<xref ref-type="fig" rid="F14">Figs 90–91</xref>) slender, apically pointed; slightly curved at middle in lateral view; with one pair of elongated sclerites projecting beyong opening; endophallic sclerites composed of one slender sclerite.</p><fig id="F14" position="float" orientation="portrait"><label>Figures 90–95.</label><caption><p><italic><tp:taxon-name>Paridea (Paridea) testacea</tp:taxon-name></italic>. <bold>90</bold> Penis, dorsal view <bold>91</bold> Penis, lateral view <bold>92</bold> Gonocoxae <bold>93</bold> Eighth abdominal sternite <bold>94</bold> Eighth abdominal tergite <bold>95</bold> Spermatheca.</p></caption><graphic xmlns:xlink="http://www.w3.org/1999/xlink" xlink:href="zookeys-405-083-g014.jpg" position="float" orientation="portrait" xlink:type="simple"/></fig></tp:treatment-sec><tp:treatment-sec sec-type="Females"><title>Females.</title><p>Length 4.6–5.3 mm, width 2.4–2.8 mm. Similar to male; apical margin of last abdominal ventrite smooth, not modified. Gonocoxae (<xref ref-type="fig" rid="F14">Fig. 92</xref>) slender, apex of each gonocoxa with seven or eight setae from apical 1/7 to apex; connection of gonocoxae extremely slender, base slender. Sternite VIII (<xref ref-type="fig" rid="F14">Fig. 93</xref>) weakly sclerotized; apex wide, apical margin truncate, surface with dense long setae along apical margin, spiculum long. Spermathecal receptaculum (<xref ref-type="fig" rid="F14">Fig. 95</xref>) slightly swollen; pump long, strongly curved; spermathecal duct short, stout, shallowly projecting into receptaculum.</p></tp:treatment-sec><tp:treatment-sec sec-type="Host plants"><title>Host plants.</title><p><tp:taxon-name>Cucurbitaceae</tp:taxon-name>: <italic><tp:taxon-name>Thladiantha nudiflora</tp:taxon-name></italic> Hemsl. ex Forbes &amp; Hemsl.</p></tp:treatment-sec><tp:treatment-sec sec-type="Distribution"><title>Distribution.</title><p>China (Fujian), China. This species is common and widespread in Taiwan (<xref ref-type="fig" rid="F10">Fig. 67</xref>).</p></tp:treatment-sec><tp:treatment-sec sec-type="Notes"><title>Notes.</title><p>Taiwanese populations have a black scutellum which differs from the holotype <italic><tp:taxon-name>Paridea testacea</tp:taxon-name></italic> with a yellowish brown scutellum. Actually, most of types of <italic><tp:taxon-name>Paridea testacea</tp:taxon-name></italic> have the scutellum darkened. In addition, all of the studied types of <italic><tp:taxon-name>Paridea testacea</tp:taxon-name></italic> (including holotype and allotype) are females. One male was found from Maa’s collection at the BBPM. Examination of the male confirms that both are conspecific.</p></tp:treatment-sec><tp:treatment-sec><!--Section generated to contain objects referenced in tp:taxon-treatment.--><fig id="F12" position="float" orientation="portrait"><label>Figures 74–82.</label><caption><p><italic><tp:taxon-name>Paridea</tp:taxon-name></italic> species. <bold>74</bold> <italic><tp:taxon-name>Paridea (Paridea) taiwana</tp:taxon-name></italic>, male, dorsal view <bold>75</bold> ditto, ventral view <bold>76</bold> ditto, lateral view <bold>77</bold> <italic><tp:taxon-name>Paridea (Paridea) taiwana</tp:taxon-name></italic>, black spots enlarged <bold>78</bold> <italic><tp:taxon-name>Paridea (Paridea) taiwana</tp:taxon-name></italic>, black elytra with yellow apices <bold>79</bold> <italic><tp:taxon-name>Paridea (Paridea) taiwana</tp:taxon-name></italic>, black spots reduced <bold>80</bold> <italic><tp:taxon-name>Paridea (Paridea) testacea</tp:taxon-name></italic>, female, dorsal view <bold>81</bold> ditto, ventral view <bold>82</bold> ditto, ventral view.</p></caption><graphic xmlns:xlink="http://www.w3.org/1999/xlink" xlink:href="zookeys-405-083-g012.jpg" position="float" orientation="portrait" xlink:type="simple"/></fig><fig id="F10" position="float" orientation="portrait"><label>Figures 64–67.</label><caption><p>Distribution map of <italic><tp:taxon-name>Paridea</tp:taxon-name></italic> species, solid line: 1000 m, broken line: 2000 m. <bold>64</bold> <italic><tp:taxon-name>Paridea (Paridea) cyanipennis</tp:taxon-name></italic> <bold>65</bold> <italic><tp:taxon-name>Paridea (Paridea) sauteri</tp:taxon-name></italic> <bold>66</bold> <italic><tp:taxon-name>Paridea (Paridea) taiwana</tp:taxon-name></italic> <bold>67</bold> <italic><tp:taxon-name>Paridea (Paridea) testacea</tp:taxon-name></italic>.</p></caption><graphic xmlns:xlink="http://www.w3.org/1999/xlink" xlink:href="zookeys-405-083-g010.jpg" position="float" orientation="portrait" xlink:type="simple"/></fig></tp:treatment-sec><ref-list><ref id="B19"><mixed-citation xmlns:xlink="http://www.w3.org/1999/xlink" xlink:type="simple"><person-group><name name-style="western"><surname>Kimoto</surname><given-names>S</given-names></name></person-group> (<year>1969</year>) <article-title>Notes on the Chrysomelidae from Taiwan II.</article-title><source>Esakia</source><volume>7</volume>: <fpage>1</fpage>-<lpage>68</lpage>.</mixed-citation></ref><ref id="B22"><mixed-citation xmlns:xlink="http://www.w3.org/1999/xlink" xlink:type="simple"><person-group><name name-style="western"><surname>Kimoto</surname><given-names>S</given-names></name></person-group> (<year>1989a</year>) <article-title>The Taiwanese Chrysomelidae (Insecta: Coleoptera) collected by Dr. Kintaro Baba, on the occasion of his entomological survey in 1983 and 1986.</article-title><source>Kurume University Journal</source><volume>38</volume>: <fpage>237</fpage>-<lpage>272</lpage>.</mixed-citation></ref><ref id="B24"><mixed-citation xmlns:xlink="http://www.w3.org/1999/xlink" xlink:type="simple"><person-group><name name-style="western"><surname>Kimoto</surname><given-names>S</given-names></name></person-group> (<year>1991</year>) <article-title>The Taiwanese Chrysomelidae (Insecta: Coleoptera) collected by Dr. Kintaro Baba, on the occasion of his entomological survey in 1987, 1988 and 1989.</article-title><source>Kurume University Journal</source><volume>40</volume>: <fpage>1</fpage>-<lpage>27</lpage>.</mixed-citation></ref><ref id="B27"><mixed-citation xmlns:xlink="http://www.w3.org/1999/xlink" xlink:type="simple"><person-group><name name-style="western"><surname>Laboissière</surname><given-names>V</given-names></name></person-group> (<year>1930</year>) <article-title>Observations sur les Galerucini asiatiques pricipalement du Tonkin et du Yunnan et descriptions de nouveaux genres et espèces. (2e partie).</article-title><source>Annales de la Société Entomologique de France</source><volume>99</volume>: <fpage>325</fpage>-<lpage>368</lpage>.</mixed-citation></ref><ref id="B7"><mixed-citation xmlns:xlink="http://www.w3.org/1999/xlink" xlink:type="simple"><person-group><name name-style="western"><surname>Chûjô</surname><given-names>M</given-names></name></person-group> (<year>1938</year>) <article-title>H. Sauter’s Formosa-Collection: Subfamily Galerucinae. (Coleoptera: Chrysomelidae).</article-title><source>Arbeiten über Morphologische und Taxonomische Entomologie</source><volume>5</volume>: <fpage>135</fpage>-<lpage>152</lpage>.</mixed-citation></ref><ref id="B18"><mixed-citation xmlns:xlink="http://www.w3.org/1999/xlink" xlink:type="simple"><person-group><name name-style="western"><surname>Kimoto</surname><given-names>S</given-names></name></person-group> (<year>1966</year>) <article-title>A list of the Chrysomelid specimens of Taiwan preserved in the Zoological Museum, Berlin.</article-title><source>Esakia</source><volume>5</volume>: <fpage>21</fpage>-<lpage>38</lpage>.</mixed-citation></ref><ref id="B8"><mixed-citation xmlns:xlink="http://www.w3.org/1999/xlink" xlink:type="simple"><person-group><name name-style="western"><surname>Chûjô</surname><given-names>M</given-names></name></person-group> (<year>1962</year>) <article-title>A taxonomic study on the Chrysomelidae (Insecta: Coleoptera) from Formosa. Part IX. Subfamily Galerucinae.</article-title><source>The Philippine Journal of Science</source><volume>91</volume>: <fpage>1</fpage>-<lpage>239</lpage>.</mixed-citation></ref><ref id="B10"><mixed-citation xmlns:xlink="http://www.w3.org/1999/xlink" xlink:type="simple"><person-group><name name-style="western"><surname>Chûjô</surname><given-names>M</given-names></name></person-group> (<year>1965</year>) <article-title>Chrysomelid-beetles of Formosa (I).</article-title><source>Special Bulletin of Lepidopterological Society of Japan</source><volume>1</volume>: <fpage>88</fpage>-<lpage>104</lpage>.</mixed-citation></ref><ref id="B13"><mixed-citation xmlns:xlink="http://www.w3.org/1999/xlink" xlink:type="simple"><person-group><name name-style="western"><surname>Gressitt</surname><given-names>JL</given-names></name><name name-style="western"><surname>Kimoto</surname><given-names>S</given-names></name></person-group> (<year>1963</year>) <article-title>The Chrysomelidae (Coleopt.) of China and Korea, Part 2.</article-title><source>Pacific Insects Monographs</source><volume>1B</volume>: <fpage>301</fpage>–<lpage>1026</lpage>.</mixed-citation></ref></ref-list></tp:taxon-treatment>
