# Supplementary material for: Revision of the genus Paridea Baly, 1886 from Taiwan (Coleoptera, Chrysomelidae, Galerucinae)
Source: Zookeys. 2014 Apr 28;(405):83–125. doi: 10.3897/zookeys.405.7458 (PMC4023269; doi:10.3897/zookeys.405.7458)
Supplement: XML Treatment for Paridea (Semacia) angulicollis [file zookeys.405.7458-treatment9.xml]

<!DOCTYPE tp:taxon-treatment
  PUBLIC "-//TaxonX//DTD Taxonomic Treatment Publishing DTD v0 20100105//EN" "tax-treatment-NSO.dtd">
<tp:taxon-treatment xmlns:tp="http://www.plazi.org/taxpub"><tp:treatment-meta><mixed-citation publication-type="journal"><person-group><name><surname>Lee</surname><given-names>Chi-Feng</given-names></name><name><surname>Bezděk</surname><given-names>Jan</given-names></name></person-group><article-title>Revision of the genus <italic>Paridea</italic> Baly, 1886 from Taiwan (Coleoptera, Chrysomelidae, Galerucinae)</article-title><source>Zookeys</source><day>28</day><month>4</month><year>2014</year><volume>2014</volume><issue>405</issue><fpage>83</fpage><lpage>125</lpage><pub-id pub-id-type="doi">10.3897/zookeys.405.7458</pub-id></mixed-citation></tp:treatment-meta><tp:nomenclature><tp:taxon-name>
                            <tp:taxon-name-part taxon-name-part-type="genus">Paridea</tp:taxon-name-part>
                            (<tp:taxon-name-part taxon-name-part-type="subgenus">Semacia</tp:taxon-name-part>)
                            <tp:taxon-name-part taxon-name-part-type="species">angulicollis</tp:taxon-name-part>
                            <object-id xmlns:xlink="http://www.w3.org/1999/xlink" xlink:type="simple">http://species-id.net/wiki/Paridea_angulicollis</object-id>
                        </tp:taxon-name><tp:taxon-authority>(Motschulsky, 1854)</tp:taxon-authority><tp:nomenclature-citation-list><tp:nomenclature-citation><tp:taxon-name>Rhaphidopalpa angulicollis</tp:taxon-name><comment> Motschulsky, 1854: 50.</comment></tp:nomenclature-citation><tp:nomenclature-citation><tp:taxon-name>Aulacophora angulicollis</tp:taxon-name><comment>: <xref ref-type="bibr" rid="B1">Baly 1874</xref>: 186.</comment></tp:nomenclature-citation><tp:nomenclature-citation><tp:taxon-name>Paraulaca (Aulacophora) angulicollis</tp:taxon-name><comment>: <xref ref-type="bibr" rid="B3">Baly 1888</xref>: 168.</comment></tp:nomenclature-citation><tp:nomenclature-citation><tp:taxon-name>Paraulaca (Semacia) angulicollis</tp:taxon-name><comment>: <xref ref-type="bibr" rid="B31">Ogloblin 1936</xref>: 168.</comment></tp:nomenclature-citation><tp:nomenclature-citation><tp:taxon-name>Semacia (Semacia) angulicollis</tp:taxon-name><comment>: <xref ref-type="bibr" rid="B11">Chûjô and Kimoto 1961</xref>: 168.</comment></tp:nomenclature-citation><tp:nomenclature-citation><tp:taxon-name>Paridea (Paraulaca) angulicollis</tp:taxon-name><comment>: <xref ref-type="bibr" rid="B13">Gressitt and Kimoto 1963</xref>: 508; <xref ref-type="bibr" rid="B17">Kimoto 1965b</xref>: 376.</comment></tp:nomenclature-citation><tp:nomenclature-citation><tp:taxon-name>Paridea (Paridea) angulicollis</tp:taxon-name><comment>: <xref ref-type="bibr" rid="B33">Yang 1991</xref>: 269.</comment></tp:nomenclature-citation><tp:nomenclature-citation><tp:taxon-name>Semacia nipponensis</tp:taxon-name><comment> Laboissière, 1930: 355; <xref ref-type="bibr" rid="B11">Chûjô and Kimoto 1961</xref>: 168 (as synonym of <italic><tp:taxon-name>Paridea angulicollis</tp:taxon-name></italic>).</comment></tp:nomenclature-citation><tp:nomenclature-citation><tp:taxon-name>Paridea (Semacia) nigrimarginata</tp:taxon-name><comment> Yang, 1991: 279. syn. n.</comment></tp:nomenclature-citation></tp:nomenclature-citation-list></tp:nomenclature><tp:treatment-sec sec-type="Type locality"><title>Type locality.</title><p>China, Beijing.</p></tp:treatment-sec><tp:treatment-sec sec-type="Type material"><title>Type material.</title><!--PageBreak--><p><italic><tp:taxon-name>Rhaphidopalpa angulicollis</tp:taxon-name></italic>: Unavailable for study. The type specimens are not present in the Zoological Museum of Moscow State University (<xref ref-type="bibr" rid="B28">Medvedev 2006</xref>, 2014, personal communication) or in the Zoological Institute in Saint Petersburg (Moseyko 2014, personal communication).</p><p><italic><tp:taxon-name>Semacia nipponensis</tp:taxon-name></italic>: Lectotype male (MNHN), pinned, here designated to fix the concept of <italic><tp:taxon-name>Semacia nipponensis</tp:taxon-name></italic> and to ensure the universal and consistent interpretation of the same, labeled: “MUSEUM PARIS [p] / NIPPON MOYEN [p] / ENV. DE TOKIO [p] / ET ALPES DE NIKKO [p] / J. HARMAND 1901 [p, w] // <italic><tp:taxon-name>Semacia</tp:taxon-name></italic> [h] / <italic>nipponensis</italic> [h] / <italic>m.</italic> [h] / V. Laboissière – Dét. [p, w] // TYPE [red letters, p, w] ♂ [inserted between “Y” and “ P”, h] // SYNTYPE [p] / <italic><tp:taxon-name>Semacia</tp:taxon-name></italic> [p] / <italic>nipponensis</italic> Laboissière, 1930 [p, w] // SYNTYPE [p, r] // MNHN [p] / EC4060 [p, w] // <bold>Lectotypus</bold> [p] / <italic><tp:taxon-name>Senacua nipponensis</tp:taxon-name></italic> ♂ [p] / Laboissière, 1930 [p] / des. C.-F. Lee, 2014 [p, r]”. Paralectotypes: 1♂ (MNHN): “MUSEUM PARIS [p] / NIPPON MOYEN [p] / ENV. DE TOKIO [p] / ET ALPES DE NIKKO [p] / J. HARMAND 1901 [p, w] // SYNTYPE [p] / <italic><tp:taxon-name>Semacia</tp:taxon-name></italic> [p] / <italic>nipponensis</italic> Laboissière, 1930 [p, w] // SYNTYPE [p, r] // MNHN [p] / EC4061 [p, w]”; 1♀ (ZMUH): “Tokio [h, w] // TYPE [red letters, p, w] ♀ [inserted between “Y” and “P”, h] // <italic><tp:taxon-name>Semacia</tp:taxon-name></italic> [h] / <italic>nipponensis</italic> m [h] / V. Laboissière – Dét. [p, w]”. Each paralectotype has a type label: “<bold>Paralectotypus</bold> [p] / <italic><tp:taxon-name>Semacia nipponensis</tp:taxon-name></italic> ♂ [or ♀] [p] / Laboissière, 1930 [p] / des. C.-F. Lee, 2014 [p, pink label]”</p><p><italic><tp:taxon-name>Paridea (Semacia) nigrimarginata</tp:taxon-name></italic>: Holotype ♂ (IZAS), labeled: “Mt. Takao [p] / June 11 32 [blue letters, p, w] // HOLOTYPE [p, r] // <italic>Paridea (S.)</italic> [h] / <italic>nigrimarginata</italic> [h] / sp n [h] / 鑑定者 [p]: 楊.[h, w] [= det. Yang]”.</p></tp:treatment-sec><tp:treatment-sec sec-type="Additional material examined"><title>Additional material examined</title><p><bold>(n = 14).</bold> <bold>CHINA.</bold> <bold>Jiangxi:</bold> 1♂ (BPBM); <bold>Hubei</bold> (= Hupeh): 1♂, Lichuan, Lianghoken, 7.IX.1948, leg. Gressitt &amp; Djou (BPBM); <bold>Sichuan:</bold> 2♂♂, Bayueshan, 21.IV.2013, leg. J. Y. Qiu &amp; H. Xu (TARI); <bold>JAPAN. Honshu:</bold> 1♀ (KMNH), Aomori Pref., Towada, 20.VII.1980, leg. S. Kawauchi; 1♀ (KMNH), Kanagawa Pref., Tanzawa, Ooyma, 23.V.1966, leg. Y. Kusui; 1♂ (CAS), Tokyo, 27.IV.1930, leg. L. Gressitt; 1♀ (CAS), Tokyo Pref., Mt. Takao, 4.V.1930, leg. L. Gressitt; 1♀ (CAS), same locality, 14.VI.1959, leg. H. Toshimii; 1♀ (KMNH), Kyoto Pref., Minoo – Takayama, 8.V.1956, leg. K. Morimoto; <bold>Kyushu:</bold> 3♂♂ (KMNH), Fukuoka Pref., Mt. Sefuri, 10.VI.1956, leg. H. Kamiya; 1♂ (KMNH), Fukuoka Pref., Kurokidaira, 23.V.1979.</p></tp:treatment-sec><tp:treatment-sec sec-type="Diagnosis"><title>Diagnosis.</title><p>See diagnosis of <italic><tp:taxon-name>Paridea (Semacia) kaoi</tp:taxon-name></italic> sp. n.</p></tp:treatment-sec><tp:treatment-sec sec-type="Males"><title>Males.</title><p>Length 5.1–5.5 mm, width 3.1–3.3 mm. Head and prothorax yellowish brown (<xref ref-type="fig" rid="F15">Figs 96–98</xref>), labrum black, antenna brown; scutellum pale yellow; elytra pale yellow, with deep excavation behind scutellum at suture; with one extremely slender black stripe along suture behind excavation, sometimes reduced; with one pair of large black spots subapically, lateral margin and epipleuron black, extending posterior and connected with subapical black spots; meso- and metathoracic ventrites black; legs dark brown, apex of femur and base of tibia paler; abdomen yellow. Eighth abdominal tergite (<xref ref-type="fig" rid="F16">Fig. 107</xref>) strongly sclerotized, transverse and slender, with one pair of extremely slender and curved processes. Pygidium slightly projecting beyong elytral apices. Penis slightly asymmetric, slightly narrowed at apical 1/6; apex narrow, tubular, and small; straight from lateral view; endophallic sclerites with one pointed sclerite, one elongate sclerite, and a cluster of large setae.</p><fig id="F15" position="float" orientation="portrait"><label>Figures 96–101.</label><caption><p><italic><tp:taxon-name>Paridea</tp:taxon-name></italic> species. <bold>96</bold> <italic><tp:taxon-name>Paridea (Semacia) angulicollis</tp:taxon-name></italic>, male, dorsal view <bold>97</bold> ditto, ventral view <bold>98</bold> ditto, lateral view <bold>99</bold> <italic><tp:taxon-name>Paridea (Semacia) angulicollis</tp:taxon-name></italic>, female, dorsal view <bold>100</bold> <italic><tp:taxon-name>Paridea (Paridea) sinensis</tp:taxon-name></italic>, lectotype, dorsal view <bold>101</bold> <italic><tp:taxon-name>Paridea (Paridea) sinensis</tp:taxon-name></italic>, lectotype, labels.</p></caption><graphic xmlns:xlink="http://www.w3.org/1999/xlink" xlink:href="zookeys-405-083-g015.jpg" position="float" orientation="portrait" xlink:type="simple"/></fig><!--PageBreak--></tp:treatment-sec><tp:treatment-sec sec-type="Females"><title>Females.</title><p>Lenth 5.1–5.6 mm, width 3.0–3.4 mm. Similar to male (<xref ref-type="fig" rid="F15">Fig. 99</xref>), elytra without excavation but black spot instead. Apical margin of last abdominal ventrite (<xref ref-type="fig" rid="F16">Fig. 106</xref>) with one pair of small rounded processes at middle, slightly emarginate outside processes. Pygidium slightly projecting beyong elytral apices. Gonocoxae (<xref ref-type="fig" rid="F16">Fig. 104</xref>) slender, apex of each gonocoxa with eight setae from apical 1/7 to apex; connection of gonocoxae extremely slender, base widened. Sternite VIII (<xref ref-type="fig" rid="F16">Fig. 105</xref>) weakly sclerotized; apex narrow, apical margin emarginate at middle, surface with dense long setae along apical margin, spiculum short. Spermathecal receptaculum (<xref ref-type="fig" rid="F16">Fig. 108</xref>) slightly swollen; pump much longer than receptaculum, strongly curved; spermathecal duct short, stout, shallowly projecting into receptaculum.,</p><fig id="F16" position="float" orientation="portrait"><label>Figures 102–108.</label><caption><p><italic><tp:taxon-name>Paridea (Semacia) angulicollis</tp:taxon-name></italic>. <bold>102</bold> Penis, dorsal view <bold>103</bold> Penis, lateral view <bold>104</bold> Gonocoxae <bold>105</bold> Eighth abdominal sternite <bold>106</bold> Fifth abdominal ventrite <bold>107</bold> Eighth abdominal tergite <bold>108</bold> Spermatheca.</p></caption><graphic xmlns:xlink="http://www.w3.org/1999/xlink" xlink:href="zookeys-405-083-g016.jpg" position="float" orientation="portrait" xlink:type="simple"/></fig></tp:treatment-sec><tp:treatment-sec sec-type="Distrbution"><title>Distrbution.</title><p>Japan, China (Jiangxi, Hubei, Sichuan). <xref ref-type="bibr" rid="B33">Yang (1991)</xref> indicated that this species was also found in Zhejiang, Fujian, Hainan, and Guanxi provinces of <!--PageBreak-->China. These records are dubious since no voucher specimens were examined and Japanese populations were misidentified as <italic><tp:taxon-name>Paridea (Semacia) nigrimarginata</tp:taxon-name></italic> Yang, 1991 (see below).</p><!--PageBreak--></tp:treatment-sec><tp:treatment-sec sec-type="Host plants"><title>Host plants.</title><p><tp:taxon-name>Cucurbitaceae</tp:taxon-name>: <italic><tp:taxon-name>Gynostemma pentaphyllum</tp:taxon-name></italic> (Thunb.) Makino, <italic><tp:taxon-name>Trichosanthes cucumeroides</tp:taxon-name></italic> (Ser.) Maxim. ex Fr. &amp; Sav. (<xref ref-type="bibr" rid="B11">Chûjô and Kimoto 1961</xref>).</p></tp:treatment-sec><tp:treatment-sec sec-type="Notes"><title>Notes.</title><p>The position of the type locality of <italic><tp:taxon-name>Paridea (Semacia) nigrimarginata</tp:taxon-name></italic> was doubtful since information on the label is insufficient. Only “Mt. Takao” appears on the label and <xref ref-type="bibr" rid="B4">Beenen (2010)</xref> supposed that it was located in Taiwan since “Takao” is the Japanese name for Kaoshiung City, but Kaoshiung city it is not a mountain. Mt. Takao probably refers to a locality in Japan since a famous mountain (Mt. Takao-Yama, Takao-machi, Hachioji-shi, Tokyo Prof., Japan) exists there with similar names. Moreover, subsequent material (see specimens examined) came from this locality with additional information indicating the Japanese Mt. Takao.</p></tp:treatment-sec><ref-list><ref id="B1"><mixed-citation xmlns:xlink="http://www.w3.org/1999/xlink" xlink:type="simple"><person-group><name name-style="western"><surname>Baly</surname><given-names>JS</given-names></name></person-group> (<year>1874</year>) <article-title>Catalogue of the Phytophagous Coleoptera of Japan, with descriptions of the species new to science.</article-title><source>The Transactions of the Entomological Society of London</source><volume>1874</volume>: <fpage>161</fpage>-<lpage>217</lpage>.</mixed-citation></ref><ref id="B3"><mixed-citation xmlns:xlink="http://www.w3.org/1999/xlink" xlink:type="simple"><person-group><name name-style="western"><surname>Baly</surname><given-names>JS</given-names></name></person-group> (<year>1888</year>) <article-title>Descriptions of some genera and species of Galerucinae.</article-title><source>The Journal of Linnean Society of London (Zoology)</source><volume>20</volume>: <fpage>156</fpage>-<lpage>188</lpage>. doi: <ext-link ext-link-type="doi" xlink:href="10.1111/j.1096-3642.1888.tb01444.x" xlink:type="simple">10.1111/j.1096-3642.1888.tb01444.x</ext-link></mixed-citation></ref><ref id="B31"><mixed-citation xmlns:xlink="http://www.w3.org/1999/xlink" xlink:type="simple"><person-group><name name-style="western"><surname>Ogloblin</surname><given-names>DA</given-names></name></person-group> (<year>1936</year>) <source>Listoedy, Galerucinae. Fauna SSSR. Nasekomye Zhestkokrylye</source> [<trans-source xml:lang="en">Chrysomelidae, Galerucinae. Faune de l’URSS, Insectes Coléoptères</trans-source>], <volume-series>n. s. 8</volume-series>, <volume>23</volume>(<issue>1</issue>). <publisher-loc>Moskva-Leningrad</publisher-loc>, <publisher-name>Izdatel’stvo Akademii Nauk SSSR</publisher-name>, <lpage>455</lpage> pp. <comment>[in Russian]</comment></mixed-citation></ref><ref id="B11"><mixed-citation xmlns:xlink="http://www.w3.org/1999/xlink" xlink:type="simple"><person-group><name name-style="western"><surname>Chûjô</surname><given-names>M</given-names></name><name name-style="western"><surname>Kimoto</surname><given-names>S</given-names></name></person-group> (<year>1961</year>) <article-title>Systematic catalog of Japanese Chrysomelidae (Coleoptera).</article-title><source>Pacific Insects</source><volume>3</volume>: <fpage>117</fpage>-<lpage>202</lpage>.</mixed-citation></ref><ref id="B13"><mixed-citation xmlns:xlink="http://www.w3.org/1999/xlink" xlink:type="simple"><person-group><name name-style="western"><surname>Gressitt</surname><given-names>JL</given-names></name><name name-style="western"><surname>Kimoto</surname><given-names>S</given-names></name></person-group> (<year>1963</year>) <article-title>The Chrysomelidae (Coleopt.) of China and Korea, Part 2.</article-title><source>Pacific Insects Monographs</source><volume>1B</volume>: <fpage>301</fpage>–<lpage>1026</lpage>.</mixed-citation></ref><ref id="B17"><mixed-citation xmlns:xlink="http://www.w3.org/1999/xlink" xlink:type="simple"><person-group><name name-style="western"><surname>Kimoto</surname><given-names>S</given-names></name></person-group> (<year>1965b</year>) <article-title>The Chrysomelidae of Japan and the Ryukyu Islands. VII. Subfamily II.</article-title><source>Journal of the Faculty of Agriculture, Kyushu University</source><volume>13</volume>: <fpage>369</fpage>-<lpage>400</lpage>.</mixed-citation></ref><ref id="B33"><mixed-citation xmlns:xlink="http://www.w3.org/1999/xlink" xlink:type="simple"><person-group><name name-style="western"><surname>Yang</surname><given-names>X</given-names></name></person-group> (<year>1991</year>) <article-title>Study on the genus <italic>Paridea</italic> Baly from China (Chrysomelidae: Galerucinae).</article-title><source>Sinozoologia</source><volume>8</volume>: <fpage>267</fpage>-<lpage>295</lpage>.</mixed-citation></ref><ref id="B28"><mixed-citation xmlns:xlink="http://www.w3.org/1999/xlink" xlink:type="simple"><person-group><name name-style="western"><surname>Medvedev</surname><given-names>LN</given-names></name></person-group> (<year>2006</year>) <article-title>To the knowledge of Chrysomelidae (Coleoptera) described by V. Motschulsky.</article-title><source>Russian Entomological Journal</source><volume>15</volume>: <fpage>409</fpage>-<lpage>417</lpage>.</mixed-citation></ref><ref id="B4"><mixed-citation xmlns:xlink="http://www.w3.org/1999/xlink" xlink:type="simple"><person-group><name name-style="western"><surname>Beenen</surname><given-names>R</given-names></name></person-group> (<year>2010</year>) <article-title>Galerucinae.</article-title> In: <person-group><name name-style="western"><surname>Löbl</surname><given-names>I</given-names></name><name name-style="western"><surname>Smetana</surname><given-names>A</given-names></name></person-group> (<role>Ed</role>) <source>Catalogue of Palaearctic Coleoptera</source><volume>Vol. 6</volume>. <publisher-name>Apollo Books</publisher-name>, <publisher-loc>Stenstrup</publisher-loc>, <fpage>443</fpage>-<lpage>491</lpage>.</mixed-citation></ref></ref-list></tp:taxon-treatment>
