# Supplementary material for: Revision of the genus Paridea Baly, 1886 from Taiwan (Coleoptera, Chrysomelidae, Galerucinae)
Source: Zookeys. 2014 Apr 28;(405):83–125. doi: 10.3897/zookeys.405.7458 (PMC4023269; doi:10.3897/zookeys.405.7458)
Supplement: XML Treatment for Paridea (Paridea) sinensis [file zookeys.405.7458-treatment10.xml]

<!DOCTYPE tp:taxon-treatment
  PUBLIC "-//TaxonX//DTD Taxonomic Treatment Publishing DTD v0 20100105//EN" "tax-treatment-NSO.dtd">
<tp:taxon-treatment xmlns:tp="http://www.plazi.org/taxpub"><tp:treatment-meta><mixed-citation publication-type="journal"><person-group><name><surname>Lee</surname><given-names>Chi-Feng</given-names></name><name><surname>Bezděk</surname><given-names>Jan</given-names></name></person-group><article-title>Revision of the genus <italic>Paridea</italic> Baly, 1886 from Taiwan (Coleoptera, Chrysomelidae, Galerucinae)</article-title><source>Zookeys</source><day>28</day><month>4</month><year>2014</year><volume>2014</volume><issue>405</issue><fpage>83</fpage><lpage>125</lpage><pub-id pub-id-type="doi">10.3897/zookeys.405.7458</pub-id></mixed-citation></tp:treatment-meta><tp:nomenclature><tp:taxon-name>
                            <tp:taxon-name-part taxon-name-part-type="genus">Paridea</tp:taxon-name-part>
                            (<tp:taxon-name-part taxon-name-part-type="subgenus">Paridea</tp:taxon-name-part>)
                            <tp:taxon-name-part taxon-name-part-type="species">sinensis</tp:taxon-name-part>
                            <object-id xmlns:xlink="http://www.w3.org/1999/xlink" xlink:type="simple">http://species-id.net/wiki/Paridea_sinensis</object-id>
                        </tp:taxon-name><tp:taxon-authority>Laboissière, 1930</tp:taxon-authority><tp:nomenclature-citation-list><tp:nomenclature-citation><tp:taxon-name>Paridea sinensis</tp:taxon-name><comment> Laboissière, 1930: 342.</comment></tp:nomenclature-citation><tp:nomenclature-citation><tp:taxon-name>Paridea (Paridea) sinensis</tp:taxon-name><comment>: <xref ref-type="bibr" rid="B13">Gressitt and Kimoto 1963</xref>: 514.</comment></tp:nomenclature-citation></tp:nomenclature-citation-list></tp:nomenclature><tp:treatment-sec sec-type="Type locality"><title>Type locality.</title><p>China, Yunnan, PeYenTsin.</p></tp:treatment-sec><tp:treatment-sec sec-type="Type material"><title>Type material.</title><p>Lectotype male (<xref ref-type="fig" rid="F15">Fig. 100</xref>) (ZMUH), pinned, here designated to fix the concept of <!--PageBreak--><italic><tp:taxon-name>Paridea sinensis</tp:taxon-name></italic> and to ensure the universal and consistent interpretation of the same, labeled (<xref ref-type="fig" rid="F15">Fig. 101</xref>): “Yunnan [h] / Pe Yen Tsin [h, w] // TYPE [red letters, p] ♂ [p] // <italic><tp:taxon-name>Paridea</tp:taxon-name></italic> [h] / <italic>sinensis</italic> [h] / <italic>m</italic> [h] / V. Laboissière – Dét. [p, w] // Le Moult Vend. [p] / via Reinbek [p] / Eing Nr. 1, 1957 [p, w] // <bold>Lectotypus</bold> [p] / <italic><tp:taxon-name>Paridea sinensis</tp:taxon-name></italic> ♂ [p] / Laboissière, 1930 [p] / des. C.-F. Lee, 2014 [p, r]”. Paralectotypes: 1♀ (ZMUH): “Yunnan [h] / Pe Yen Tsin [h, w] // Le Moult Vend. [p] / via Reinbek [p] / Eing Nr. 1, 1957 [p, w]”; 1♀ (ZMUH): “<bold>PE YEN TSIN</bold> [p] / <bold>YUNNAN</bold> [p] / Coll. de Touzalin [p, w] // Le Moult Vend. [p] / via Reinbek [p] / Eing Nr. 1, 1957 [p, w]”; 1♀ (ISNB): “<bold>PE YEN TSIN</bold> [p] / <bold>YUNNAN</bold> [p] / Coll. de Touzalin [p, w], glued on larger card, labeled: “<italic>Coll. R. I. Sc. N. B.</italic> (p) / Chine [p, y] // <italic><tp:taxon-name>Paridea</tp:taxon-name></italic> [h] / <italic>sinensis</italic> [h] / m [h[ / V. Laboissière – Dét. [p] / 1930 [vertical, h, w] // Para- [p] / type [p, o]”; 1♀ (MNHN): “MUSEUM PARIS [p] / YUNNAN [p] / S.-O 24 ◦ N [p] / PE. YEN. TSIN [p] / (MINES DE SEL) [p] / (PÈRE SIMÉON TEN) [p] / P. CUERRY 1924 [p, w] // NOVEMBRE [p, w] // SYNTYPE [p] / <italic><tp:taxon-name>Paridea (Paridea)</tp:taxon-name></italic> [p] / <italic>sinensis</italic> Laboissière, 1930 [p, w] // SYNTYPE [p, r] / MNHN [p] / EC4062 [p, w]”; 1♀ (MNHN): “MUSEUM PARIS [p] / KOUY-TCHÉOU [p] / RÉG. DE PIN-FA [p] / PÈRE CAVALERIE 1908 [p, w] // SYNTYPE [p] / <italic><tp:taxon-name>Paridea (Paridea)</tp:taxon-name></italic> [p] / <italic>sinensis</italic> Laboissière, 1930 [p, w] // SYNTYPE [p, r] / MNHN [p] / EC4063 [p, w]”; 1♀ (MNHN): “MUSEUM PARIS [p] / SE-TCHOUEN [p] / ENV DE TA-TSIEN-LOU [p] / MO-SY-MIEN [p] / Père AUBERT 1902 [p, w] // <italic><tp:taxon-name>Paridea</tp:taxon-name></italic> [h] / <italic>sinensis</italic> [h] / m [h] / V. Laboissière – Dét. [p, w] // COTYPE [red letters, p, w] // SYNTYPE [p] / <italic><tp:taxon-name>Paridea (Paridea)</tp:taxon-name></italic> [p] / <italic>sinensis</italic> Laboissière, 1930 [p, w] // SYNTYPE [p, r] / MNHN [p] / EC4064 [p, w]”; 2♀♀ (MNHN): “MUSEUM PARIS [p] / SE-TCHOUEN [p] / ENV DE TA-TSIEN-LOU [p] / MO-SY-MIEN [p] / Père AUBERT 1902 [p, w] // SYNTYPE [p] / <italic><tp:taxon-name>Paridea (Paridea)</tp:taxon-name></italic> [p] / <italic>sinensis</italic> Laboissière, 1930 [p, w] // SYNTYPE [p, r] / MNHN [p] / EC4065 or 4066 [p, w]”. Each paralectotype has a type label: “<bold>Paralectotypus</bold> [p] / <italic><tp:taxon-name>Paridea sinensis</tp:taxon-name></italic> ♂ [or ♀] [p] / Laboissière, 1930 [p] / des. C.-F. Lee, 2014 [p, pink label]”</p></tp:treatment-sec><tp:treatment-sec sec-type="Additional material examined"><title>Additional material examined</title><p><bold>(n = 2).</bold> <bold>CHINA:</bold> <bold>Sichuan:</bold> 1♂ (TARI), Luding, Moxi, 20.VI.1983, leg. Y.-Q. Chen; 1♀ (TARI), same but with “leg. S.-Y. Wang.</p><!--PageBreak--></tp:treatment-sec><tp:treatment-sec sec-type="Diagnosis"><title>Diagnosis.</title><p>See diagnosis of <italic><tp:taxon-name>Paridea (Paridea) taiwana</tp:taxon-name></italic>.</p></tp:treatment-sec><tp:treatment-sec sec-type="Males"><title>Males.</title><p>Length 6.5 mm, width 3.6 mm. General color (<xref ref-type="fig" rid="F15">Fig. 100</xref>) yellowish brown, elytra with two pairs of black spots: one at humerus smaller, other subapical and larger; outer margins of femora and tibiae black; metathoracic ventrites black. Eighth abdominal tergite (<xref ref-type="fig" rid="F17">Fig. 113</xref>) weakly sclerotized, transverse and wide, apical margin slightly emarginate at middle, with dense long seta along apical margin. Penis (<xref ref-type="fig" rid="F17">Fig. 109–110</xref>) slender; external process extending anterior, much longer than medial process; medial process small; straight in lateral view.</p><fig id="F17" position="float" orientation="portrait"><label>Figures 109–114.</label><caption><p><italic><tp:taxon-name>Paridea (Paridea) sinensis</tp:taxon-name></italic>. <bold>109</bold> Penis, dorsal view <bold>110</bold> Penis, lateral view <bold>111</bold> Gonocoxae <bold>112</bold> Eighth abdominal sternite <bold>113</bold> Eighth abdominal tergite <bold>114</bold> Spermatheca.</p></caption><graphic xmlns:xlink="http://www.w3.org/1999/xlink" xlink:href="zookeys-405-083-g017.jpg" position="float" orientation="portrait" xlink:type="simple"/></fig></tp:treatment-sec><tp:treatment-sec sec-type="Females"><title>Females.</title><p>Length 6.8 mm, width 3.8 mm. Similar to male; apical margin of last abdominal ventrite smooth, not modified. Gonocoxae (<xref ref-type="fig" rid="F17">Fig. 111</xref>) slender, apex of each gonocoxa with eight setae from apical 1/5 to apex; connection of gonocoxae extremely slender, base widened. Sternite VIII (<xref ref-type="fig" rid="F17">Fig. 112</xref>) weakly sclerotized; apex narrow, apical margin slightly concave at middle, surface with longer setae near apical margin and shorter setae on apical margin, spiculum long. Spermathecal receptaculum (<xref ref-type="fig" rid="F17">Fig. 114</xref>) slightly swollen; pump extremely long, strongly curved; spermathecal duct short, stout, shallowly projecting into receptaculum.</p></tp:treatment-sec><tp:treatment-sec sec-type="Distribution"><title>Distribution.</title><p>China (Jiangxi, Hubei, Fujiang, Sichuan, Yunnan, Guizhou). The distribution of <italic><tp:taxon-name>Paridea (Paridea) sinensis</tp:taxon-name></italic> should be reevaluated since specimens collected from Fujian identified by Gressitt &amp; Kimoto are <italic><tp:taxon-name>Paridea (Paridea) fujiana</tp:taxon-name></italic> Yang, 1991.</p></tp:treatment-sec><tp:treatment-sec><!--Section generated to contain objects referenced in tp:taxon-treatment.--><fig id="F15" position="float" orientation="portrait"><label>Figures 96–101.</label><caption><p><italic><tp:taxon-name>Paridea</tp:taxon-name></italic> species. <bold>96</bold> <italic><tp:taxon-name>Paridea (Semacia) angulicollis</tp:taxon-name></italic>, male, dorsal view <bold>97</bold> ditto, ventral view <bold>98</bold> ditto, lateral view <bold>99</bold> <italic><tp:taxon-name>Paridea (Semacia) angulicollis</tp:taxon-name></italic>, female, dorsal view <bold>100</bold> <italic><tp:taxon-name>Paridea (Paridea) sinensis</tp:taxon-name></italic>, lectotype, dorsal view <bold>101</bold> <italic><tp:taxon-name>Paridea (Paridea) sinensis</tp:taxon-name></italic>, lectotype, labels.</p></caption><graphic xmlns:xlink="http://www.w3.org/1999/xlink" xlink:href="zookeys-405-083-g015.jpg" position="float" orientation="portrait" xlink:type="simple"/></fig></tp:treatment-sec><ref-list><ref id="B13"><mixed-citation xmlns:xlink="http://www.w3.org/1999/xlink" xlink:type="simple"><person-group><name name-style="western"><surname>Gressitt</surname><given-names>JL</given-names></name><name name-style="western"><surname>Kimoto</surname><given-names>S</given-names></name></person-group> (<year>1963</year>) <article-title>The Chrysomelidae (Coleopt.) of China and Korea, Part 2.</article-title><source>Pacific Insects Monographs</source><volume>1B</volume>: <fpage>301</fpage>–<lpage>1026</lpage>.</mixed-citation></ref></ref-list></tp:taxon-treatment>
